# Supplementary material for: Defining the gene repertoire and spatiotemporal expression profiles of adhesion G protein-coupled receptors in zebrafish
Source: BMC Genomics. 2015 Feb 8;16(1):62. doi: 10.1186/s12864-015-1296-8 (PMC4335454; doi:10.1186/s12864-015-1296-8)
Supplement: Additional file 1: — Excel spreadsheet containing database accession numbers, primer sequences, primer slopes, and primer R 2 values for all zebrafish aGPCRs and reference genes used in the qPCR studies. [file 12864_2015_1296_MOESM1_ESM.xlsx]

## Sheet: Sheet1
Adhesion GPCRs in Zebrafish
Harty et al. - Additional File 1: Accession #s, Primer Sequences, Primer QC information
Ensembl Gene ID	GenBank Accession #	Names used in the paper/Phylogeny based annotation	Chromosomal location	Forward Primer Sequence 5'->3'	Reverse Primer Sequence 5'->3'	Amplicon Length	Y-intercept	R-squared values	Slope	Amplification Efficiency (E)
Group I
ENSDARG00000089292	XM_685908	zfLphn1a	Chromosome 3: 48,685,462-48,834,155	ACCTGATGCTGGTGGAAGTC	ATAGCTGCGGTAGTCGATGG	122	35.5296	0.7961	-2.8841	2.22192
ENSDARG00000018436	XM_002660623 and XM_005171039.1	zfLphn1b	Chromosome 1: 59,475,545-59,484,499	GTCTGGCTCTTTGCATCTCC	GTGTCTTGTCCATGCCAATG	132	29.65	0.993	-3.42	1.96064
ENSDARG00000069356	XM_002663704 (transcript variant X1)	zfLphn2a	Chromosome 11: 7,774,197-7,881,577	CATGGCAGGATACCTTCTCC	GGGTCCAATGAAACTCCAGA	130	34.9585	0.9806	-2.7992	2.27638
ENSDARG00000087965	XM_003197811	zfLphn2b	Chromosome 2: 1,626,935-1,688,776	TACCTGTTCCCCTGTGTGGT	TAACAGGGCCGATGAAACTC	124	36.3973	0.8026	-3.1801	2.06279
ENSDARG00000061121	XM_005170940.1 (transcript variant X1)	zfLphn3	Chromosome 1: 21,717,645-21,931,677	CACAAAAACCTCTGCATCTCC	TAAACGCAGCCAAGAAGAAGA	130	36.5545	0.9225	-3.0209	2.14302
ENSDARG00000013653	NM_213367.1	zfEltd1	Chromosome 11: 7,529,272-7,556,372	GCTGGGAATGGTGATCTCTC	AGATGAACTGGGCCATGAAG	134	36.1601	0.8439	-3.1551	2.07466
Group II
ENSDARG00000026313	XM_003198174.1	zfCd97a	Chromosome 3: 53,102,616-53,128,052	CAGCAGCTGTGAGGCACTAA	CCGCTGAGGCTTTCTTGTTA	128	39.0821	0.9899	-4.0589	1.76349
ENSDARG00000089904	XM_003197787	zfCd97b	Chromosome 1: 59,439,205-59,469,619	TGTGGAAACTGGCTGAGAAAT	TAGAAGAGGAAACTGCCGAAA	139	37.8604	0.9905	-3.4861	1.93577
ENSDARG00000096531	XM_005160221.1	zfCd97c	Chromosome 1: 59,197,522-59,209,976	CTACTTGTACGCGGTGGGATA	ATGACGATGATGCAGACAGGT	154	35.6155	0.7978	-2.5777	2.44311
ENSDARG00000075089	XM_001332590.4	zfCd97d	Chromosome 1: 59,215,522-59,226,431	GTGTGGAAACTGGCCCTAAA	CCCAAGATCCTCCAAGAACA	115	35.9633	0.9603	-3.2736	2.02057
ENSDARG00000096588	XM_003197747	zfEmrL1	Chromosome 1: 56,103,335-56,114,069	CAGATCAGCTCCAAAAAGAGGG	CCCTTCATCTGTTTTAATCCAGCA	150	29.816	0.98577	-3.0957	2.10392
ENSDARG00000096622	XM_003197746	zfEmrL2	Chromosome 1: 56,075,630-56,080,380
ENSDARG00000095297	XM_009295066.1	zfEmrL3	Chromosome 1: 56,263,673-56,268,261	GAAATCGTGTATTACAAGCAAGCG	GCAGTTCCAACAGTGTCGAGAGT	103	26.975	0.9445	-2.53	2.4846
ENSDARG00000096644	XM_005163530.1	zfEmrL4	Chromosome 1: 56,148,323-56,156,958	GTGGGCGTGTCTATTTTGCTG	CCGATGCTGATCCTGATGAAG	149	37.7463	0.973	-2.849	2.24388
ENSDARG00000096649	XM_009295095.1 & XM_009295094.1	zfEmrL5	Chromosome 1: 56,122,919-56,127,469	TGTACAGAACCTATCACGA	CCTTTATCTGTTTTCATCCAGCATT	165	28.929	0.99684	-2.4383	2.57112
ENSDARG00000095494	XM_003197752.2	zfEmrL6	Chromosome 1: 56,242,923-56,247,139	GCAGTGAACATTGCTGGATTAAATATG	GGCCATGAGAAAAATGTCTGTAACT	111	39.8528	0.9876	-3.4359	1.95454
ENSDARG00000041399	XM_003197750.2	zfEmrL7	Chromosome 1: 56,183,001-56,186,216	ATTTGGTTGCTCTGGTTGTGG	AGAAAGCAGAAAACAGTCAATGAACA	105	29.428	0.86674	-4.5245	1.66349
ENSDARG00000079050	FP245449.3	zfEmrL8	Chromosome 1: 56,202,294-56,208,193	TCATTCTGAAATCAGCTCTCACA	GGATCTCCAGCATCTCATTGCC	156	25.288	0.996	-4.1331	1.74562
ENSDARG00000096577	CR788255.6	zfEmrL9	Chromosome 1: 56,018,456-56,054,987	CGAACAATGCTGGATTAAAACTGC	TTGAGAGTCGAGTTCAGAGTGAGG	126	26.873	0.99452	-3.214	2.0471
ENSDARG00000075855	XM_693053.5	zfEmrL10	Chromosome 1: 56,270,008-56,286,806	AATGGATAAAGGCTTCTTCTGGAGT	GCGTTCAGCTTTTTGAGTGCC	120	36.4574	0.4978	-2.2747	2.75181
Not in Ensembl	XM_001336158.5	zfEmrL11	Chromosome 2: 7153682..7168617	TCATTTTGGCCCTGTTGACC	CTCAGTAACAGTTGTGTGAGCAGGA	128	38.2471	0.9276	-3.4002	1.96834
Not in Ensembl	XM_003198172.2	zfEmrL12	Chromosome 3: 52963283..52978062	GTTGTGTGCGCTGATATCAGG	GAATCTGTGGCGAAGCACTTCC	148	37.2914	0.7125	-3.5375	1.91728
Not in Ensembl	XM_003198173.2	zfEmrL13	Chromosome 3: 53027165..53041546	GTGAGGTGATATCAGGCCTTCTG	GGAATATATTGCGAAGCACATTCC	144	29.04	0.99557	-4.2967	1.70898
ENSDARG00000056062	XM_003198170.2	zfEmrL14	Chromosome 3: 52,783,533-52,804,868	CGTCAAAAGGTGTTGTGCATGC	GCACATTCTTCATTTGAGAGC	145	40.4507	0.8794	-3.9815	1.78304
Group III
ENSDARG00000054177	XM_684246.4	zfGpr123	Chromosome 12: 30,721,684-30,759,759	GGGGTCCCGCTAATCATAGT	GAAGGCAGTTGGTCCGTAGA	132	40.6271	0.7277	-4.4056	1.68649
ENSDARG00000087957	XM_005173039.1	zfGpr123L	Chromosome 13: 51,865,256-51,901,548	GTCTGTTCGCCTCCATCATC	TGGGGTATTTGATTCGGTTG	150	36.758	0.9403	-2.9123	2.20481
ENSDARG00000076994	XM_684097	zfGpr124	Chromosome 8: 39,115,700-39,247,389	CAGCGAAACTTCCAGGAGTC	ACTGTTGTTCCAGCATGCAC	146	37.3014	0.8527	-3.6727	1.87189
ENSDARG00000073673	XM_005172371.1	zfGpr125	Chromosome 7: 72,818,895-72,867,727	CCTGCACATTCTCCTCACCT	GTTTCGAGCCGTAACTCCAG	142	35.6364	0.973	-3.0856	2.10905
Group IV
ENSDARG00000069185	XM_002661471.3 (transcript variant X1)	zfCelsr1a	Chromosome 4: 27,502,048-27,644,899	CGAGCTGGTCTTCCTTATCG	GTGAGCATGCGGTAAATGTG	141	36.9719	0.8269	-3.5873
ENSDARG00000058259	XM_001920737.3	zfCelsr1b	Chromosome 25: 20,244,007-20,355,181	AGCATCACGGGACCAATATC	GCCACTCGAAGAGCAGAGAT	128	36.4872	0.8905	-2.3906
ENSDARG00000019726	NM_001080577.1	zfCelsr2	Chromosome 22: 413,883-440,832	GGCTCTCGCTCTATGACACC	TCGCAGCTCTTCTGTCTGAG	127	40.9395	0.9968	-4.7286
ENSDARG00000055825	XM_001922677.5	zfCelsr3	Chromosome 8: 26,978,161-27,063,981	GGACCAGTTAGCGTCGTCAT	GAAGAAGGCACTGCGGATAG	129	30.906	0.997	-3.25	2.03092
Group V
ENSDARG00000053344	XM_003199130	zfGpr133	Chromosome 8: 46,205,333-46,322,087	GCGCTGATCCTGGATATGAT	TGACAATTGCTGGCTGTCTC	126	37.748	0.9903	-3.6324	1.88495
ENSDARG00000077310	XM_695395.6	zfGpr144	Chromosome 8: 54,860,773-54,902,640	TCCTCAGTTTGATCGGCTCT	AATCAGAGCTGCCATCAGGT	128	37.2208	0.815	-3.1484	2.07789
Group VI
ENSDARG00000087870	XM_005158586.1	zfGpr113a	Chromosome 17: 6,327,141-6,361,663	AAGGCTCGGGATGAAAAGGA	GGTCAAGTCCCAGCACAAAG	112	27.624	0.99234	-3.7843	1.83759
ENSDARG00000093008	XM_688747	zfGpr113b	Chromosome 20: 35,520,295-35,537,540	CCGTGGTCAAATCCAATCTT	GAACAAGGCAGAGGGTTTCA	135	40.4059	0.8346	-4.1524	1.7411
ENSDARG00000091757	XM_003200732	zfG6L1	Chromosome 20: 35,593,160-35,603,043	TGGTTCTGTCCAAGCTGTTG	GACCGAAGATGGGAGTCAAA	114	37.1224	0.9442	-3.1513	2.07649
ENSDARG00000086445	XM_003200719.2	zfG6L2	Chromosome 20: 35,576,244-35,582,510	CCTGGGAGGAATGAAACTGG	ACCTACACCTATGTAGGTTACATATGCAA	125	38.2994	0.5121	-2.4671	2.54293
ENSDARG00000093316	XM_005160809.1	zfG6L3	Chromosome 20: 35,743,983-35,775,418	GGCGTAACAATTTCAATGATCAGC	CGTTTGCGATGAGCAGAGAGA	157	36.0503	0.9354	-2.6155	2.41177
ENSDARG00000056168	XM_003201754	zfG6L4	Scaffold Zv9_NA704: 32,513-36,280	GCCTTCACAGTTGGTTACGG	TGAACTGGGATGAATCCAGG	122	38.8058	0.918	-3.0127	2.14748
ENSDARG00000040194	XM_005167216.1	zfG6L5	Chromosome 8: 33,263,614-33,276,772	CCTGGAAGGGTGTAACCAGA	TCCTGTCCGGGATTAACAAC	130	40.9291	0.9405	-4.2139	1.72707
Group VII
ENSDARG00000076460	XM_68689 and XM_003200234	zfBai1a	Chromosome 16: 40,288,171-40,353,969	CTGGCTGTCTCTGGAAGGAG	GCCATCTTTGGACACCAGTT	118	36.337	0.9535	-2.833	2.25415
ENSDARG00000078529	XM_003200498	zfBai1b	Chromosome 19: 18,332-30,371	GCTCTGAGCGATCCGTTATC	CACCAGAGTGCACATCACCT	113	37.6991	0.7992	-3.1948	2.05593
ENSDARG00000025667	XM_679947.6 (transcript variant X2)	zfBai2	Chromosome 19: 40,315,448-40,421,547	CTGTGGCATATCGTGTACGG	ACATTGGAGGCCAGTATGGA	126	36.2097	0.9602	-3.1337	2.08503
ENSDARG00000059832	XM_003199738.2 (transcript variant X1)	zfBai3	Chromosome 13: 38,699,963-38,991,012	ACTCAGGGGTTCCATCTGTG	GATCGATCTCTCCGACCTGA	119	36.1559	0.9999	-3.1635	2.07064
Group VIII
ENSDARG00000027222	NM_001020481	zfGpr56	Chromosome 7: 30,006,746-30,032,840	ACAGAATGCCACTGCAATCA	CAAACAGCTCACCAAGGACA	135	37.6743	0.9108	-3.4993	1.93095
ENSDARG00000088937	XM_005172736.1	zfGpr64a	Chromosome 10: 36,353,338-36,388,488	CGTACGGGAGGTATGCAGAT	GCTGGATCATCACCACGATA	141	39.6658	0.9173	-3.747	1.84876
ENSDARG00000088137	XM_005162761.1	zfGpr64b	Chromosome 24: 25,893,807-25,909,760	TGGTGTTCTTGTTGGACTCG	CTTGACGATGGCCAGATACA	149	38.6406	0.9635	-3.6353	1.884
ENSDARG00000074782	XM_001339793	zfGpr97	Chromosome 7: 66,792,636-66,814,040	TCTTGCTGCACATCTCGTTC	GTCCAGGTGAAGGTGGCTAA	121	37.9367	0.8112	-2.7683	2.29738
ENSDARG00000087813	XM_001333809.3	zfGpr112a	Chromosome 14: 32,591,345-32,621,033	CGTGTTTGTCGTGGTACTGG	ATCCAGGTAAGTCCCAGCAG	129	28.26	0.998	-4.635	1.64342
ENSDARG00000094386	XM_005155389.1	zfGpr112b	Chromosome 10: 27,269,965-27,288,086	GAGATGCGTATGGCCTGAGT	AGCCATTGCACAGCAGTATG	132	38.9373	0.7756	-3.5764	1.90375
ENSDARG00000054137	NM_001163291	zfGpr126	Chromosome 20: 37,407,642-37,494,828	CTACATCGGCTGTGGGATCT	CACCATGTTGAGGAAGAGCA	139	38.4131	0.9308	-4.1168	1.74947
ENSDARG00000091202	XM_005174476.1	zfG8L1	Scaffold Zv9_NA892: 22,570-27,716	CGAGAGCGTGGCAAACTCAG	GTGATGGTGACGTTCTGTCGG	147	25.702	0.93584	-2.9022	2.21089
ENSDARG00000090313	XM_005174475.1	zfG8L2	Scaffold Zv9_NA892: 858-6,828	CAGCTCCTGCTATTATTGCAGTTG	CCAGTGTTCAGTACATAGTG	131	27.324	0.98223	-2.206	2.83994
ENSDARG00000090665	XM_005174451.1	zfG8L3	Scaffold Zv9_NA277: 18,578-59,179	AGTGAACATCGGCTTCTACAG	TCAGTCGCTCTTATGTCTCTGGA	102	26.539	0.9231	-3.9647	1.78742
ENSDARG00000041413	XM_687245.6	zfG8L4	Chromosome 20: 46,622,455-46,674,472	GGTACAAGCCCAAAACTCCA	TGCAGACAGAGATGCAAAGC	111	28.742	0.8859	-3.287	2.01479
ENSDARG00000088112	XM_005166614.1	zfG8L5	Chromosome 7: 66,763,046-66,792,086	CTGCAGTCACGGTCTTTTCG	TCACTCAACATGAAGCTCGAGT	121	31.372	0.989	-4.5059	1.66698
Group IX
ENSDARG00000021137	NM_001001845	zfGpr98	Chromosome 5: 50,466,238-50,722,918	CTGCTCTCGGCTTGTTCTTC	GTCTCTCCGTGTGCTCATCA	114	39.2809	0.9544	-3.8072	1.83088
ENSDARG00000071088	XM_005161785.1	zfGpr128a	Chromosome 22: 29,982,059-29,989,096	GATGTTGTGGGGATTCTTGC	CTTCAGGTTGGGATTTGCAC	106	37.1761	0.7524	-2.371	2.64097
ENSDARG00000071085	CR956626.9	zfGpr128b	Chromosome 22: 29,959,994-29,966,776	CTGCACTTCTCGCACAACAT	TAACCGATGGACCAGGAAAG	131	36.9919	0.6696	-2.167	2.89379
Reference genes
ENSDARG00000058159	NM_001044334.2	zfIpo8	Chromosome 4: 8,432,273-8,460,935	TGGATGGAGATCCTACGGACA	CAGAGCCCACTTCTTGCACTT	150	25.722	0.8765	-4.2341	1.72257
ENSDARG00000043457	NM_001115114.1	zfGapDH	Chromosome 16: 19,254,364-19,261,820	TGACCCATTCATTGACCTTG	GCATGACCATCAATGACCAG	130	29.1261	0.5265	-3.4202	1.96056
ENSDARG00000014994	NM_200096.1	zfTbp	Chromosome 13: 24,608,059-24,619,893	GTGCTTACCCACCAGCAGTT	CTTGGCACCTGTGAGTACGA	129	36.3475	0.816	-3.0396	2.133
