# Supplementary material for: Defining the gene repertoire and spatiotemporal expression profiles of adhesion G protein-coupled receptors in zebrafish
Source: BMC Genomics. 2015 Feb 8;16(1):62. doi: 10.1186/s12864-015-1296-8 (PMC4335454; doi:10.1186/s12864-015-1296-8)
Supplement: Additional file 3: — Excel spreadsheet containing raw qPCR data for all full-length zebrafish aGPCRs. [file 12864_2015_1296_MOESM3_ESM.xls]

## Sheet: 96X96 Fluidigm qPCR data
Chip Run Info	T:\405\microarray\Fluidigm\projects\Harty_Monk\20131223_Harty_96EVA\ChipRun.bml	1361898190	96.96 (136x)	GE 96x96 Fast PCR+Melt v2	ROX	EvaGreen	2013-12-23 11:51:06	1899-12-31 00:30:33	BIOMARKHD058
Application Version	3.1.3
Application Build	2.01111e+07
Export Type	Table Results
Quality Threshold	0.65
Baseline Correction Method	Constant
Ct Threshold Method	Auto (Global)
Experiment Information	Experiment Information	Experiment Information	Experiment Information	EvaGreen	EvaGreen	EvaGreen	EvaGreen	EvaGreen	EvaGreen	EvaGreen
Sample Name	Sample Type	Sample rConc	EvaGreen Name	Ct Value	Ct Quality	Ct Call	Ct Threshold	Tm In Range	Tm Out Range	Tm Peak Ratio
10hpf	Unknown	1	bai1a	20.9361	0.97	Pass	0.233975	83.0807	999	1
10hpf	Unknown	1	bai1a	20.7735	0.97	Pass	0.233975	83.1334	999	1
10hpf	Unknown	1	bai1a	20.3972	0.98	Pass	0.233975	83.0672	999	1
10hpf	Unknown	1	bai1b	23.8956	0.97	Pass	0.233975	84.3202	999	1
10hpf	Unknown	1	bai1b	23.937	0.98	Pass	0.233975	84.7012	999	1
10hpf	Unknown	1	bai1b	23.8058	0.97	Pass	0.233975	84.6498	999	1
10hpf	Unknown	1	bai2	21.3919	0.95	Pass	0.233975	83.8601	999	1
10hpf	Unknown	1	bai2	21.1304	0.95	Pass	0.233975	83.8171	999	1
10hpf	Unknown	1	bai2	21.3021	0.95	Pass	0.233975	83.8603	999	1
10hpf	Unknown	1	bai3	22.141	0.95	Pass	0.233975	84.4371	999	1
10hpf	Unknown	1	bai3	22.0314	0.92	Pass	0.233975	84.4327	999	1
10hpf	Unknown	1	bai3	21.8775	0.96	Pass	0.233975	84.4177	999	1
10hpf	Unknown	1	cd97b	18.4318	0.96	Pass	0.233975	85.7768	999	1
10hpf	Unknown	1	cd97b	18.3212	0.97	Pass	0.233975	85.8379	999	1
10hpf	Unknown	1	cd97b	18.277	0.97	Pass	0.233975	85.8251	999	1
10hpf	Unknown	1	cd97d	18.7327	0.97	Pass	0.233975	84.0569	999	1
10hpf	Unknown	1	cd97d	18.6325	0.98	Pass	0.233975	84.0948	999	1
10hpf	Unknown	1	cd97d	18.6612	0.98	Pass	0.233975	84.0653	999	1
10hpf	Unknown	1	cd97a	21.4612	0.91	Pass	0.233975	78.8151	999	1
10hpf	Unknown	1	cd97a	21.4531	0.92	Pass	0.233975	78.9252	999	1
10hpf	Unknown	1	cd97a	21.526	0.9	Pass	0.233975	78.8788	999	1
10hpf	Unknown	1	cd97c	17.6449	0.96	Pass	0.233975	83.1415	999	1
10hpf	Unknown	1	cd97c	17.7504	0.97	Pass	0.233975	83.2519	999	1
10hpf	Unknown	1	cd97c	17.6431	0.97	Pass	0.233975	83.1767	999	1
10hpf	Unknown	1	celsr1a	12.0828	0.99	Pass	0.233975	83.1692	999	1
10hpf	Unknown	1	celsr1a	11.9791	0.99	Pass	0.233975	83.1851	999	1
10hpf	Unknown	1	celsr1a	12.0365	0.99	Pass	0.233975	83.2037	999	1
10hpf	Unknown	1	celsr1b	13.9078	0.99	Pass	0.233975	83.7474	999	1
10hpf	Unknown	1	celsr1b	13.7955	0.99	Pass	0.233975	83.7811	999	1
10hpf	Unknown	1	celsr1b	13.8582	0.99	Pass	0.233975	83.7827	999	1
10hpf	Unknown	1	celsr2	12.4848	0.99	Pass	0.233975	84.8592	999	1
10hpf	Unknown	1	celsr2	12.3712	0.99	Pass	0.233975	84.8726	999	1
10hpf	Unknown	1	celsr2	12.4275	0.98	Pass	0.233975	84.9005	999	1
10hpf	Unknown	1	celsr3	18.4109	0.97	Pass	0.233975	81.7748	999	1
10hpf	Unknown	1	celsr3	18.2082	0.98	Pass	0.233975	81.7839	999	1
10hpf	Unknown	1	celsr3	18.3176	0.98	Pass	0.233975	81.8238	999	1
10hpf	Unknown	1	eltd1	18.9722	0.96	Pass	0.233975	83.2285	999	1
10hpf	Unknown	1	eltd1	18.6722	0.97	Pass	0.233975	83.305	999	1
10hpf	Unknown	1	eltd1	18.8291	0.97	Pass	0.233975	83.3437	999	1
10hpf	Unknown	1	emrl12	22.4106	0.94	Pass	0.233975	82.8088	999	1
10hpf	Unknown	1	emrl12	22.6773	0.96	Pass	0.233975	82.8892	999	1
10hpf	Unknown	1	emrl12	22.9546	0.95	Pass	0.233975	82.907	999	1
10hpf	Unknown	1	emrl14	22.6851	0.99	Pass	0.233975	80.7507	999	1
10hpf	Unknown	1	emrl14	22.9776	0.99	Pass	0.233975	80.6059	999	1
10hpf	Unknown	1	emrl14	22.2727	0.99	Pass	0.233975	80.7672	999	1
10hpf	Unknown	1	emrl1/emrl2	21.7996	0.96	Pass	0.233975	82.7084	999	1
10hpf	Unknown	1	emrl1/emrl2	21.2999	0.97	Pass	0.233975	82.8752	999	1
10hpf	Unknown	1	emrl1/emrl2	21.5507	0.97	Pass	0.233975	83.0299	999	1
10hpf	Unknown	1	emrl7	27.6229	0.98	Pass	0.233975	80.9565	999	1
10hpf	Unknown	1	emrl7	999	0	Fail	0.233975	999	999	0
10hpf	Unknown	1	emrl7	27.6207	0.98	Pass	0.233975	80.9774	999	1
10hpf	Unknown	1	emrl13	28.5805	0.83	Pass	0.233975	83.6701	999	1
10hpf	Unknown	1	emrl13	28.8486	0.73	Pass	0.233975	83.6381	999	1
10hpf	Unknown	1	emrl13	28.5748	0.84	Pass	0.233975	83.6218	999	1
10hpf	Unknown	1	emrl6	999	0	Fail	0.233975	999	999	0
10hpf	Unknown	1	emrl6	999	0	Fail	0.233975	999	999	0
10hpf	Unknown	1	emrl6	999	0	Fail	0.233975	999	999	0
10hpf	Unknown	1	emrl4	999	0	Fail	0.233975	999	999	0
10hpf	Unknown	1	emrl4	999	0	Fail	0.233975	81.6713	999	1
10hpf	Unknown	1	emrl4	25.6088	0.96	Pass	0.233975	80.6473	999	1
10hpf	Unknown	1	emrl10	19.7165	0.94	Pass	0.233975	80.9013	999	1
10hpf	Unknown	1	emrl10	19.5259	0.96	Pass	0.233975	81.0288	999	1
10hpf	Unknown	1	emrl10	19.4284	0.96	Pass	0.233975	80.917	999	1
10hpf	Unknown	1	emrl11	23.818	0.95	Pass	0.233975	82.9395	999	1
10hpf	Unknown	1	emrl11	22.9514	0.97	Pass	0.233975	82.811	999	1
10hpf	Unknown	1	emrl11	23.5748	0.97	Pass	0.233975	82.9551	999	1
10hpf	Unknown	1	gapdh	11.8929	0.99	Pass	0.233975	81.3056	999	1
10hpf	Unknown	1	gapdh	11.7477	0.99	Pass	0.233975	81.326	999	1
10hpf	Unknown	1	gapdh	11.778	0.99	Pass	0.233975	81.3533	999	1
10hpf	Unknown	1	g6l4	17.6332	0.97	Pass	0.233975	78.1565	999	1
10hpf	Unknown	1	g6l4	17.5501	0.97	Pass	0.233975	78.147	999	1
10hpf	Unknown	1	g6l4	17.5746	0.98	Pass	0.233975	78.1546	999	1
10hpf	Unknown	1	gpr112a	22.3689	0.95	Pass	0.233975	84.8786	999	1
10hpf	Unknown	1	gpr112a	23.7645	0.98	Pass	0.233975	84.8798	999	1
10hpf	Unknown	1	gpr112a	23.1751	0.97	Pass	0.233975	85.0135	999	1
10hpf	Unknown	1	gpr112b	23.4392	0.7	Pass	0.233975	81.8088	999	1
10hpf	Unknown	1	gpr112b	23.8831	0.95	Pass	0.233975	82.1725	999	1
10hpf	Unknown	1	gpr112b	24.586	0.96	Pass	0.233975	82.783	999	1
10hpf	Unknown	1	gpr113b	18.3637	0.96	Pass	0.233975	83.6282	999	1
10hpf	Unknown	1	gpr113b	18.1837	0.97	Pass	0.233975	83.6364	999	1
10hpf	Unknown	1	gpr113b	18.362	0.97	Pass	0.233975	83.658	999	1
10hpf	Unknown	1	g8l4	23.352	0.94	Pass	0.233975	82.6132	999	1
10hpf	Unknown	1	g8l4	22.5394	0.95	Pass	0.233975	82.5906	999	1
10hpf	Unknown	1	g8l4	22.4086	0.95	Pass	0.233975	82.6455	999	1
10hpf	Unknown	1	g6l3	15.5492	0.98	Pass	0.233975	81.3201	999	1
10hpf	Unknown	1	g6l3	15.519	0.98	Pass	0.233975	81.3386	999	1
10hpf	Unknown	1	g6l3	15.5389	0.98	Pass	0.233975	81.3427	999	1
10hpf	Unknown	1	g6l2	25.0128	0.96	Pass	0.233975	79.3271	999	1
10hpf	Unknown	1	g6l2	24.4904	0.97	Pass	0.233975	79.3943	999	1
10hpf	Unknown	1	g6l2	25.1174	0.94	Pass	0.233975	79.4662	999	1
10hpf	Unknown	1	g6l1	19.5308	0.98	Pass	0.233975	81.2523	999	1
10hpf	Unknown	1	g6l1	18.9656	0.99	Pass	0.233975	81.3185	999	1
10hpf	Unknown	1	g6l1	19.0616	0.98	Pass	0.233975	81.3662	999	1
10hpf	Unknown	1	g6l5	21.1852	0.92	Pass	0.233975	82.0879	999	1
10hpf	Unknown	1	g6l5	20.5969	0.94	Pass	0.233975	82.0857	999	1
10hpf	Unknown	1	g6l5	20.9773	0.93	Pass	0.233975	82.1002	999	1
10hpf	Unknown	1	gpr123l	20.5662	0.88	Pass	0.233975	86.8184	999	1
10hpf	Unknown	1	gpr123l	20.5757	0.93	Pass	0.233975	86.8684	999	1
10hpf	Unknown	1	gpr123l	20.4987	0.94	Pass	0.233975	86.8707	999	1
10hpf	Unknown	1	gpr123	20.3582	0.93	Pass	0.233975	85.0561	999	1
10hpf	Unknown	1	gpr123	20.5374	0.93	Pass	0.233975	85.0249	999	1
10hpf	Unknown	1	gpr123	20.0909	0.93	Pass	0.233975	85.0252	999	1
10hpf	Unknown	1	gpr124	22.1709	0.92	Pass	0.233975	85.7251	999	1
10hpf	Unknown	1	gpr124	22.2838	0.91	Pass	0.233975	85.7592	999	1
10hpf	Unknown	1	gpr124	22.0266	0.92	Pass	0.233975	85.7764	999	1
10hpf	Unknown	1	gpr125	13.016	0.98	Pass	0.233975	85.0759	999	1
10hpf	Unknown	1	gpr125	12.8869	0.99	Pass	0.233975	85.0973	999	1
10hpf	Unknown	1	gpr125	12.9328	0.99	Pass	0.233975	85.1199	999	1
10hpf	Unknown	1	gpr126	20.8297	0.97	Pass	0.233975	84.2415	999	1
10hpf	Unknown	1	gpr126	20.9157	0.97	Pass	0.233975	84.3692	999	1
10hpf	Unknown	1	gpr126	20.6186	0.97	Pass	0.233975	84.2828	999	1
10hpf	Unknown	1	gpr128a	21.9196	0.94	Pass	0.233975	80.1343	999	1
10hpf	Unknown	1	gpr128a	22.2741	0.93	Pass	0.233975	80.1767	999	1
10hpf	Unknown	1	gpr128a	21.8947	0.94	Pass	0.233975	80.1492	999	1
10hpf	Unknown	1	gpr128b	22.2471	0.91	Pass	0.233975	82.0556	999	1
10hpf	Unknown	1	gpr128b	21.7804	0.92	Pass	0.233975	82.1235	999	1
10hpf	Unknown	1	gpr128b	21.4893	0.92	Pass	0.233975	82.17	999	1
10hpf	Unknown	1	gpr133	21.7853	0.95	Pass	0.233975	82.0454	999	1
10hpf	Unknown	1	gpr133	21.6079	0.95	Pass	0.233975	82.0105	999	1
10hpf	Unknown	1	gpr133	21.7822	0.95	Pass	0.233975	82.0127	999	1
10hpf	Unknown	1	gpr144	19.9744	0.99	Pass	0.233975	84.0013	999	1
10hpf	Unknown	1	gpr144	19.7423	0.99	Pass	0.233975	84.0352	999	1
10hpf	Unknown	1	gpr144	20.0015	0.99	Pass	0.233975	84.0453	999	1
10hpf	Unknown	1	gpr56	20.5222	0.92	Pass	0.233975	82.7577	999	1
10hpf	Unknown	1	gpr56	20.4281	0.92	Pass	0.233975	82.7028	999	1
10hpf	Unknown	1	gpr56	20.2547	0.93	Pass	0.233975	82.8175	999	1
10hpf	Unknown	1	gpr64b	19.4273	0.96	Pass	0.233975	84.4068	999	1
10hpf	Unknown	1	gpr64b	19.242	0.97	Pass	0.233975	84.4	999	1
10hpf	Unknown	1	gpr64b	19.3861	0.97	Pass	0.233975	84.6184	999	1
10hpf	Unknown	1	gpr64a	19.8619	0.96	Pass	0.233975	82.8648	999	1
10hpf	Unknown	1	gpr64a	19.6914	0.95	Pass	0.233975	82.9013	999	1
10hpf	Unknown	1	gpr64a	19.8347	0.96	Pass	0.233975	82.9292	999	1
10hpf	Unknown	1	gpr97	21.0314	0.95	Pass	0.233975	83.0957	999	1
10hpf	Unknown	1	gpr97	20.694	0.96	Pass	0.233975	83.1333	999	1
10hpf	Unknown	1	gpr97	20.5897	0.97	Pass	0.233975	83.1583	999	1
10hpf	Unknown	1	gpr98	16.8642	0.98	Pass	0.233975	82.1639	999	1
10hpf	Unknown	1	gpr98	16.7022	0.99	Pass	0.233975	82.1963	999	1
10hpf	Unknown	1	gpr98	16.7351	0.99	Pass	0.233975	82.2257	999	1
10hpf	Unknown	1	ipo8	15.8411	0.99	Pass	0.233975	85.8234	999	1
10hpf	Unknown	1	ipo8	15.8201	0.99	Pass	0.233975	85.8555	999	1
10hpf	Unknown	1	ipo8	15.7845	0.99	Pass	0.233975	85.8841	999	1
10hpf	Unknown	1	lphn1a	20.2617	0.97	Pass	0.233975	84.74	999	1
10hpf	Unknown	1	lphn1a	19.9561	0.98	Pass	0.233975	84.7561	999	1
10hpf	Unknown	1	lphn1a	20.1852	0.98	Pass	0.233975	84.7811	999	1
10hpf	Unknown	1	lphn1b	22.9274	0.93	Pass	0.233975	84.9779	999	1
10hpf	Unknown	1	lphn1b	23.2634	0.95	Pass	0.233975	84.9976	999	1
10hpf	Unknown	1	lphn1b	23.4709	0.96	Pass	0.233975	85.0349	999	1
10hpf	Unknown	1	lphn2a	12.2356	0.99	Pass	0.233975	84.0368	999	1
10hpf	Unknown	1	lphn2a	12.1663	0.99	Pass	0.233975	84.0445	999	1
10hpf	Unknown	1	lphn2a	12.1973	0.99	Pass	0.233975	84.0618	999	1
10hpf	Unknown	1	lphn2b	15.091	0.99	Pass	0.233975	84.0619	999	1
10hpf	Unknown	1	lphn2b	14.8751	0.99	Pass	0.233975	84.0778	999	1
10hpf	Unknown	1	lphn2b	14.9829	0.99	Pass	0.233975	84.0962	999	1
10hpf	Unknown	1	lphn3	21.9714	0.93	Pass	0.233975	85.2935	999	1
10hpf	Unknown	1	lphn3	22.0374	0.94	Pass	0.233975	85.6455	999	1
10hpf	Unknown	1	lphn3	22.1735	0.94	Pass	0.233975	85.676	999	1
10hpf	Unknown	1	tbp	12.9562	0.98	Pass	0.233975	80.4082	999	1
10hpf	Unknown	1	tbp	12.8789	0.98	Pass	0.233975	80.42	999	1
10hpf	Unknown	1	tbp	12.9458	0.98	Pass	0.233975	80.4249	999	1
10hpf	Unknown	1	water control	999	0	Fail	0.233975	999	999	0
10hpf	Unknown	1	water control	999	0	Fail	0.233975	999	999	0
10hpf	Unknown	1	water control	999	0	Fail	0.233975	999	999	0
10hpf_NoRT	NTC	1	bai1a	999	0	Fail	0.233975	999	999	0
10hpf_NoRT	NTC	1	bai1b	999	0	Fail	0.233975	999	999	0
10hpf_NoRT	NTC	1	bai2	28.2969	0.98	Pass	0.233975	78.1174	999	1
10hpf_NoRT	NTC	1	bai3	999	0	Fail	0.233975	999	999	0
10hpf_NoRT	NTC	1	cd97b	999	0	Fail	0.233975	85.6051	999	1
10hpf_NoRT	NTC	1	cd97d	999	0	Fail	0.233975	999	999	0
10hpf_NoRT	NTC	1	cd97a	28.6668	0.8	Pass	0.233975	75.5898	999	1
10hpf_NoRT	NTC	1	cd97c	999	0	Fail	0.233975	999	999	0
10hpf_NoRT	NTC	1	celsr1a	999	0	Fail	0.233975	999	999	0
10hpf_NoRT	NTC	1	celsr1b	999	0	Fail	0.233975	999	999	0
10hpf_NoRT	NTC	1	celsr2	999	0	Fail	0.233975	999	999	0
10hpf_NoRT	NTC	1	celsr3	999	0	Fail	0.233975	999	999	0
10hpf_NoRT	NTC	1	eltd1	999	0	Fail	0.233975	999	999	0
10hpf_NoRT	NTC	1	emrl12	999	0	Fail	0.233975	999	999	0
10hpf_NoRT	NTC	1	emrl14	26.3985	0.99	Pass	0.233975	78.2749	999	1
10hpf_NoRT	NTC	1	emrl1/emrl2	22.8048	0.99	Pass	0.233975	75.7335	999	1
10hpf_NoRT	NTC	1	emrl7	999	0	Fail	0.233975	999	999	0
10hpf_NoRT	NTC	1	emrl13	999	0	Fail	0.233975	999	999	0
10hpf_NoRT	NTC	1	emrl6	28.2376	0.94	Pass	0.233975	75.2262	999	1
10hpf_NoRT	NTC	1	emrl4	999	0	Fail	0.233975	999	999	0
10hpf_NoRT	NTC	1	emrl10	24.9495	0.98	Pass	0.233975	80.1879	999	1
10hpf_NoRT	NTC	1	emrl11	26.703	0.96	Pass	0.233975	83.0681	999	1
10hpf_NoRT	NTC	1	gapdh	24.9419	0.99	Pass	0.233975	76.7625	999	1
10hpf_NoRT	NTC	1	g6l4	27.2875	0.99	Pass	0.233975	79.0396	999	1
10hpf_NoRT	NTC	1	gpr112a	26.3458	0.98	Pass	0.233975	78.7482	999	1
10hpf_NoRT	NTC	1	gpr112b	26.8636	0.97	Pass	0.233975	78.1299	999	1
10hpf_NoRT	NTC	1	gpr113b	25.4085	0.98	Pass	0.233975	83.7925	999	1
10hpf_NoRT	NTC	1	g8l4	24.5861	0.98	Pass	0.233975	82.7162	999	1
10hpf_NoRT	NTC	1	g6l3	999	0	Fail	0.233975	999	999	0
10hpf_NoRT	NTC	1	g6l2	999	0	Fail	0.233975	999	999	0
10hpf_NoRT	NTC	1	g6l1	26.7108	0.97	Pass	0.233975	82.0347	999	1
10hpf_NoRT	NTC	1	g6l5	27.2432	0.97	Pass	0.233975	82.8531	999	1
10hpf_NoRT	NTC	1	gpr123l	28.9524	0.62	Fail	0.233975	75.0326	999	1
10hpf_NoRT	NTC	1	gpr123	999	0	Fail	0.233975	999	999	0
10hpf_NoRT	NTC	1	gpr124	999	0	Fail	0.233975	999	999	0
10hpf_NoRT	NTC	1	gpr125	24.0703	1	Pass	0.233975	75.3615	999	1
10hpf_NoRT	NTC	1	gpr126	27.9054	0.95	Pass	0.233975	78.5695	999	1
10hpf_NoRT	NTC	1	gpr128a	24.7649	0.99	Pass	0.233975	79.8779	999	1
10hpf_NoRT	NTC	1	gpr128b	999	0	Fail	0.233975	999	999	0
10hpf_NoRT	NTC	1	gpr133	26.503	0.96	Pass	0.233975	82.2734	999	1
10hpf_NoRT	NTC	1	gpr144	22.8477	0.98	Pass	0.233975	75.6259	999	1
10hpf_NoRT	NTC	1	gpr56	25.0265	0.64	Fail	0.233975	82.9658	999	1
10hpf_NoRT	NTC	1	gpr64b	999	0	Fail	0.233975	999	999	0
10hpf_NoRT	NTC	1	gpr64a	999	0	Fail	0.233975	999	999	0
10hpf_NoRT	NTC	1	gpr97	26.1848	0.81	Pass	0.233975	83.7566	999	1
10hpf_NoRT	NTC	1	gpr98	999	0	Fail	0.233975	999	999	0
10hpf_NoRT	NTC	1	ipo8	999	0	Fail	0.233975	999	999	0
10hpf_NoRT	NTC	1	lphn1a	27.3594	0.99	Pass	0.233975	84.947	999	1
10hpf_NoRT	NTC	1	lphn1b	27.924	0.97	Pass	0.233975	85.1695	999	1
10hpf_NoRT	NTC	1	lphn2a	999	0	Fail	0.233975	999	999	0
10hpf_NoRT	NTC	1	lphn2b	999	0	Fail	0.233975	999	999	0
10hpf_NoRT	NTC	1	lphn3	999	0	Fail	0.233975	75.9262	999	1
10hpf_NoRT	NTC	1	tbp	999	0	Fail	0.233975	999	999	0
10hpf_NoRT	NTC	1	water control	999	0	Fail	0.233975	999	999	0
11dpf	Unknown	1	bai1a	14.1453	0.99	Pass	0.233975	83.3492	999	1
11dpf	Unknown	1	bai1a	14.126	0.99	Pass	0.233975	83.3662	999	1
11dpf	Unknown	1	bai1a	13.9944	0.99	Pass	0.233975	83.3468	999	1
11dpf	Unknown	1	bai1b	17.0038	0.99	Pass	0.233975	84.734	999	1
11dpf	Unknown	1	bai1b	17.0274	0.99	Pass	0.233975	84.7485	999	1
11dpf	Unknown	1	bai1b	16.8267	0.99	Pass	0.233975	84.7368	999	1
11dpf	Unknown	1	bai2	14.8232	0.99	Pass	0.233975	83.8961	999	1
11dpf	Unknown	1	bai2	14.8043	0.99	Pass	0.233975	83.9087	999	1
11dpf	Unknown	1	bai2	14.605	0.99	Pass	0.233975	83.9041	999	1
11dpf	Unknown	1	bai3	14.7235	0.99	Pass	0.233975	84.6307	999	1
11dpf	Unknown	1	bai3	14.735	0.99	Pass	0.233975	84.6536	999	1
11dpf	Unknown	1	bai3	14.6061	0.99	Pass	0.233975	84.6415	999	1
11dpf	Unknown	1	cd97b	17.3365	0.97	Pass	0.233975	85.8802	999	1
11dpf	Unknown	1	cd97b	17.2955	0.97	Pass	0.233975	85.9119	999	1
11dpf	Unknown	1	cd97b	17.3523	0.97	Pass	0.233975	85.9607	999	1
11dpf	Unknown	1	cd97d	17.2667	0.97	Pass	0.233975	83.8256	999	1
11dpf	Unknown	1	cd97d	17.1985	0.97	Pass	0.233975	83.8531	999	1
11dpf	Unknown	1	cd97d	17.0935	0.97	Pass	0.233975	83.921	999	1
11dpf	Unknown	1	cd97a	15.3415	0.97	Pass	0.233975	78.9864	999	1
11dpf	Unknown	1	cd97a	15.3757	0.95	Pass	0.233975	79.0114	999	1
11dpf	Unknown	1	cd97a	15.2833	0.97	Pass	0.233975	79.0223	999	1
11dpf	Unknown	1	cd97c	15.7638	0.96	Pass	0.233975	83.012	999	1
11dpf	Unknown	1	cd97c	15.8324	0.97	Pass	0.233975	83.0626	999	1
11dpf	Unknown	1	cd97c	15.6818	0.97	Pass	0.233975	83.1188	999	1
11dpf	Unknown	1	celsr1a	14.0698	0.99	Pass	0.233975	83.1759	999	1
11dpf	Unknown	1	celsr1a	14.1456	0.99	Pass	0.233975	83.1985	999	1
11dpf	Unknown	1	celsr1a	14.0678	0.99	Pass	0.233975	83.2157	999	1
11dpf	Unknown	1	celsr1b	15.3811	0.99	Pass	0.233975	83.7656	999	1
11dpf	Unknown	1	celsr1b	15.4236	0.99	Pass	0.233975	83.8016	999	1
11dpf	Unknown	1	celsr1b	15.3596	0.99	Pass	0.233975	83.7967	999	1
11dpf	Unknown	1	celsr2	15.4759	0.99	Pass	0.233975	84.8535	999	1
11dpf	Unknown	1	celsr2	15.5267	0.99	Pass	0.233975	84.8893	999	1
11dpf	Unknown	1	celsr2	15.4118	0.99	Pass	0.233975	84.8959	999	1
11dpf	Unknown	1	celsr3	13.8147	0.98	Pass	0.233975	81.7845	999	1
11dpf	Unknown	1	celsr3	13.8096	0.99	Pass	0.233975	81.8376	999	1
11dpf	Unknown	1	celsr3	13.719	0.99	Pass	0.233975	81.842	999	1
11dpf	Unknown	1	eltd1	16.6192	0.99	Pass	0.233975	83.0747	999	1
11dpf	Unknown	1	eltd1	16.6639	0.99	Pass	0.233975	83.0875	999	1
11dpf	Unknown	1	eltd1	16.4962	0.99	Pass	0.233975	83.1645	999	1
11dpf	Unknown	1	emrl12	17.6859	0.98	Pass	0.233975	82.7452	999	1
11dpf	Unknown	1	emrl12	17.7448	0.98	Pass	0.233975	82.8079	999	1
11dpf	Unknown	1	emrl12	17.5413	0.99	Pass	0.233975	82.8664	999	1
11dpf	Unknown	1	emrl14	16.769	0.98	Pass	0.233975	80.6887	999	1
11dpf	Unknown	1	emrl14	16.8522	0.98	Pass	0.233975	80.7018	999	1
11dpf	Unknown	1	emrl14	16.7123	0.98	Pass	0.233975	80.7861	999	1
11dpf	Unknown	1	emrl1/emrl2	17.4031	0.97	Pass	0.233975	82.8435	999	1
11dpf	Unknown	1	emrl1/emrl2	17.4515	0.97	Pass	0.233975	82.8875	999	1
11dpf	Unknown	1	emrl1/emrl2	17.3927	0.97	Pass	0.233975	82.9379	999	1
11dpf	Unknown	1	emrl7	20.2206	0.99	Pass	0.233975	80.6515	999	1
11dpf	Unknown	1	emrl7	20.3792	0.99	Pass	0.233975	80.6793	999	1
11dpf	Unknown	1	emrl7	20.3621	0.99	Pass	0.233975	80.6736	999	1
11dpf	Unknown	1	emrl13	21.7159	0.9	Pass	0.233975	83.2862	999	1
11dpf	Unknown	1	emrl13	21.8573	0.9	Pass	0.233975	83.2977	999	1
11dpf	Unknown	1	emrl13	21.7219	0.9	Pass	0.233975	83.4233	999	1
11dpf	Unknown	1	emrl6	25.9204	0.94	Pass	0.233975	78.1601	999	1
11dpf	Unknown	1	emrl6	24.8494	0.94	Pass	0.233975	77.9758	999	1
11dpf	Unknown	1	emrl6	23.9948	0.94	Pass	0.233975	78.2683	999	1
11dpf	Unknown	1	emrl4	22.351	0.81	Pass	0.233975	80.3777	999	1
11dpf	Unknown	1	emrl4	20.801	0.79	Pass	0.233975	80.3251	999	1
11dpf	Unknown	1	emrl4	20.8658	0.81	Pass	0.233975	80.5717	999	1
11dpf	Unknown	1	emrl10	16.6344	0.95	Pass	0.233975	79.8237	999	1
11dpf	Unknown	1	emrl10	16.6459	0.95	Pass	0.233975	79.8355	999	1
11dpf	Unknown	1	emrl10	16.4827	0.95	Pass	0.233975	79.8843	999	1
11dpf	Unknown	1	emrl11	18.1036	0.98	Pass	0.233975	82.6847	999	1
11dpf	Unknown	1	emrl11	17.9761	0.98	Pass	0.233975	82.7104	999	1
11dpf	Unknown	1	emrl11	17.9946	0.99	Pass	0.233975	82.8062	999	1
11dpf	Unknown	1	gapdh	7.57763	0.98	Pass	0.233975	81.4227	999	1
11dpf	Unknown	1	gapdh	7.60651	0.99	Pass	0.233975	81.5534	999	1
11dpf	Unknown	1	gapdh	7.52528	0.99	Pass	0.233975	81.5569	999	1
11dpf	Unknown	1	g6l4	17.4347	0.98	Pass	0.233975	78.2456	999	1
11dpf	Unknown	1	g6l4	17.335	0.98	Pass	0.233975	78.2569	999	1
11dpf	Unknown	1	g6l4	17.313	0.98	Pass	0.233975	78.2689	999	1
11dpf	Unknown	1	gpr112a	15.2425	0.98	Pass	0.233975	85.0581	999	1
11dpf	Unknown	1	gpr112a	15.2734	0.99	Pass	0.233975	85.0699	999	1
11dpf	Unknown	1	gpr112a	15.1697	0.99	Pass	0.233975	85.0533	999	1
11dpf	Unknown	1	gpr112b	16.2326	0.97	Pass	0.233975	81.9385	999	1
11dpf	Unknown	1	gpr112b	16.1831	0.97	Pass	0.233975	81.8354	999	1
11dpf	Unknown	1	gpr112b	16.1447	0.96	Pass	0.233975	81.8209	999	1
11dpf	Unknown	1	gpr113b	17.1517	0.98	Pass	0.233975	83.6024	999	1
11dpf	Unknown	1	gpr113b	17.2655	0.98	Pass	0.233975	83.6035	999	1
11dpf	Unknown	1	gpr113b	17.0683	0.98	Pass	0.233975	83.5846	999	1
11dpf	Unknown	1	g8l4	15.4918	0.99	Pass	0.233975	82.6667	999	1
11dpf	Unknown	1	g8l4	15.5012	0.99	Pass	0.233975	82.6859	999	1
11dpf	Unknown	1	g8l4	15.4155	0.99	Pass	0.233975	82.6683	999	1
11dpf	Unknown	1	g6l3	12.8088	0.97	Pass	0.233975	81.3027	999	1
11dpf	Unknown	1	g6l3	12.8744	0.98	Pass	0.233975	81.3184	999	1
11dpf	Unknown	1	g6l3	12.8341	0.98	Pass	0.233975	81.3322	999	1
11dpf	Unknown	1	g6l2	17.82	0.99	Pass	0.233975	79.2305	999	1
11dpf	Unknown	1	g6l2	17.7815	0.98	Pass	0.233975	79.195	999	1
11dpf	Unknown	1	g6l2	17.7757	0.99	Pass	0.233975	79.2502	999	1
11dpf	Unknown	1	g6l1	13.2059	0.99	Pass	0.233975	81.6454	999	1
11dpf	Unknown	1	g6l1	13.2622	0.99	Pass	0.233975	81.6629	999	1
11dpf	Unknown	1	g6l1	13.233	0.99	Pass	0.233975	81.6727	999	1
11dpf	Unknown	1	g6l5	16.9593	0.99	Pass	0.233975	81.8083	999	1
11dpf	Unknown	1	g6l5	17.0479	0.99	Pass	0.233975	81.7869	999	1
11dpf	Unknown	1	g6l5	17.0151	0.99	Pass	0.233975	81.786	999	1
11dpf	Unknown	1	gpr123l	16.1705	0.98	Pass	0.233975	86.8753	999	1
11dpf	Unknown	1	gpr123l	16.2705	0.99	Pass	0.233975	86.8582	999	1
11dpf	Unknown	1	gpr123l	16.1489	0.99	Pass	0.233975	86.8879	999	1
11dpf	Unknown	1	gpr123	17.0524	0.96	Pass	0.233975	84.8726	999	1
11dpf	Unknown	1	gpr123	17.1693	0.97	Pass	0.233975	84.8947	999	1
11dpf	Unknown	1	gpr123	17.1412	0.97	Pass	0.233975	84.9601	999	1
11dpf	Unknown	1	gpr124	15.3153	0.99	Pass	0.233975	85.7407	999	1
11dpf	Unknown	1	gpr124	15.4353	0.99	Pass	0.233975	85.7781	999	1
11dpf	Unknown	1	gpr124	15.2949	0.99	Pass	0.233975	85.7558	999	1
11dpf	Unknown	1	gpr125	14.7614	0.99	Pass	0.233975	85.0729	999	1
11dpf	Unknown	1	gpr125	14.8179	0.99	Pass	0.233975	85.086	999	1
11dpf	Unknown	1	gpr125	14.7532	0.99	Pass	0.233975	85.0903	999	1
11dpf	Unknown	1	gpr126	16.0886	0.99	Pass	0.233975	84.1404	999	1
11dpf	Unknown	1	gpr126	16.202	0.99	Pass	0.233975	84.2011	999	1
11dpf	Unknown	1	gpr126	15.9379	0.99	Pass	0.233975	84.1546	999	1
11dpf	Unknown	1	gpr128a	16.3983	0.99	Pass	0.233975	80.1003	999	1
11dpf	Unknown	1	gpr128a	16.4014	0.99	Pass	0.233975	80.111	999	1
11dpf	Unknown	1	gpr128a	16.3626	0.99	Pass	0.233975	80.1336	999	1
11dpf	Unknown	1	gpr128b	16.5834	0.9	Pass	0.233975	80.4012	999	1
11dpf	Unknown	1	gpr128b	16.8178	0.9	Pass	0.233975	80.4171	999	1
11dpf	Unknown	1	gpr128b	16.6553	0.9	Pass	0.233975	80.4217	999	1
11dpf	Unknown	1	gpr133	15.5571	0.99	Pass	0.233975	82.0088	999	1
11dpf	Unknown	1	gpr133	15.5629	0.99	Pass	0.233975	82.0303	999	1
11dpf	Unknown	1	gpr133	15.4772	0.99	Pass	0.233975	82.0288	999	1
11dpf	Unknown	1	gpr144	16.3208	0.99	Pass	0.233975	84.1037	999	1
11dpf	Unknown	1	gpr144	16.3297	0.99	Pass	0.233975	84.1227	999	1
11dpf	Unknown	1	gpr144	16.2189	0.99	Pass	0.233975	84.1043	999	1
11dpf	Unknown	1	gpr56	15.8329	0.98	Pass	0.233975	83.4195	999	1
11dpf	Unknown	1	gpr56	15.8327	0.98	Pass	0.233975	83.4008	999	1
11dpf	Unknown	1	gpr56	15.7569	0.98	Pass	0.233975	83.3993	999	1
11dpf	Unknown	1	gpr64b	16.4874	0.99	Pass	0.233975	84.6175	999	1
11dpf	Unknown	1	gpr64b	16.6055	0.99	Pass	0.233975	84.6226	999	1
11dpf	Unknown	1	gpr64b	16.2797	0.99	Pass	0.233975	84.6188	999	1
11dpf	Unknown	1	gpr64a	17.5082	0.98	Pass	0.233975	82.9486	999	1
11dpf	Unknown	1	gpr64a	17.3249	0.98	Pass	0.233975	82.9537	999	1
11dpf	Unknown	1	gpr64a	17.3351	0.99	Pass	0.233975	82.9063	999	1
11dpf	Unknown	1	gpr97	17.3225	0.99	Pass	0.233975	82.9787	999	1
11dpf	Unknown	1	gpr97	17.2967	0.98	Pass	0.233975	83.0036	999	1
11dpf	Unknown	1	gpr97	17.1175	0.98	Pass	0.233975	82.964	999	1
11dpf	Unknown	1	gpr98	14.8429	0.99	Pass	0.233975	82.1939	999	1
11dpf	Unknown	1	gpr98	14.8647	0.99	Pass	0.233975	82.2266	999	1
11dpf	Unknown	1	gpr98	14.706	0.99	Pass	0.233975	82.2088	999	1
11dpf	Unknown	1	ipo8	14.474	0.99	Pass	0.233975	85.9981	999	1
11dpf	Unknown	1	ipo8	14.4677	0.99	Pass	0.233975	86.0202	999	1
11dpf	Unknown	1	ipo8	14.3563	0.99	Pass	0.233975	85.9642	999	1
11dpf	Unknown	1	lphn1a	15.2905	0.98	Pass	0.233975	84.799	999	1
11dpf	Unknown	1	lphn1a	15.3136	0.98	Pass	0.233975	84.8307	999	1
11dpf	Unknown	1	lphn1a	15.168	0.99	Pass	0.233975	84.8606	999	1
11dpf	Unknown	1	lphn1b	15.6098	1	Pass	0.233975	84.9924	999	1
11dpf	Unknown	1	lphn1b	15.7379	0.99	Pass	0.233975	85.011	999	1
11dpf	Unknown	1	lphn1b	15.6035	0.99	Pass	0.233975	85.0092	999	1
11dpf	Unknown	1	lphn2a	14.3103	0.99	Pass	0.233975	84.0314	999	1
11dpf	Unknown	1	lphn2a	14.3295	0.99	Pass	0.233975	84.06	999	1
11dpf	Unknown	1	lphn2a	14.2104	0.99	Pass	0.233975	84.0843	999	1
11dpf	Unknown	1	lphn2b	14.8362	0.98	Pass	0.233975	84.0979	999	1
11dpf	Unknown	1	lphn2b	14.8291	0.99	Pass	0.233975	84.1095	999	1
11dpf	Unknown	1	lphn2b	14.8052	1	Pass	0.233975	84.1452	999	1
11dpf	Unknown	1	lphn3	15.7172	0.99	Pass	0.233975	85.6327	999	1
11dpf	Unknown	1	lphn3	15.7224	0.99	Pass	0.233975	85.6521	999	1
11dpf	Unknown	1	lphn3	15.6482	0.99	Pass	0.233975	85.7375	999	1
11dpf	Unknown	1	tbp	13.6931	0.98	Pass	0.233975	80.3627	999	1
11dpf	Unknown	1	tbp	13.6149	0.97	Pass	0.233975	80.4012	999	1
11dpf	Unknown	1	tbp	13.5143	0.98	Pass	0.233975	80.5832	999	1
11dpf	Unknown	1	water control	999	0	Fail	0.233975	999	999	0
11dpf	Unknown	1	water control	999	0	Fail	0.233975	999	999	0
11dpf	Unknown	1	water control	999	0	Fail	0.233975	999	999	0
11dpf_NoRT	NTC	1	bai1a	999	0	Fail	0.233975	999	999	0
11dpf_NoRT	NTC	1	bai1b	24.5067	0.97	Pass	0.233975	86.825	999	1
11dpf_NoRT	NTC	1	bai2	999	0	Fail	0.233975	999	999	0
11dpf_NoRT	NTC	1	bai3	19.2614	0.94	Pass	0.233975	83.973	999	1
11dpf_NoRT	NTC	1	cd97b	21.4512	0.87	Pass	0.233975	85.3009	999	1
11dpf_NoRT	NTC	1	cd97d	19.3685	0.94	Pass	0.233975	83.3491	999	1
11dpf_NoRT	NTC	1	cd97a	16.9145	0.87	Pass	0.233975	79.3583	999	1
11dpf_NoRT	NTC	1	cd97c	19.9509	0.79	Pass	0.233975	82.1783	999	1
11dpf_NoRT	NTC	1	celsr1a	999	0	Fail	0.233975	999	999	0
11dpf_NoRT	NTC	1	celsr1b	22.2694	0.84	Pass	0.233975	79.5022	999	1
11dpf_NoRT	NTC	1	celsr2	999	0	Fail	0.233975	999	999	0
11dpf_NoRT	NTC	1	celsr3	999	0	Fail	0.233975	999	999	0
11dpf_NoRT	NTC	1	eltd1	18.2707	0.98	Pass	0.233975	83.0995	999	1
11dpf_NoRT	NTC	1	emrl12	18.0474	0.99	Pass	0.233975	82.8284	999	1
11dpf_NoRT	NTC	1	emrl14	17.196	0.98	Pass	0.233975	80.7571	999	1
11dpf_NoRT	NTC	1	emrl1/emrl2	18.436	0.85	Pass	0.233975	83.0052	999	1
11dpf_NoRT	NTC	1	emrl7	20.6576	0.98	Pass	0.233975	80.6613	999	1
11dpf_NoRT	NTC	1	emrl13	22.4067	0.91	Pass	0.233975	83.3838	999	1
11dpf_NoRT	NTC	1	emrl6	25.8224	0.94	Pass	0.233975	78.2171	999	1
11dpf_NoRT	NTC	1	emrl4	22.084	0.79	Pass	0.233975	80.3609	999	1
11dpf_NoRT	NTC	1	emrl10	17.7662	0.92	Pass	0.233975	79.9168	999	1
11dpf_NoRT	NTC	1	emrl11	17.8821	0.98	Pass	0.233975	82.7601	999	1
11dpf_NoRT	NTC	1	gapdh	17.6953	0.91	Pass	0.233975	80.9791	999	1
11dpf_NoRT	NTC	1	g6l4	18.6137	0.96	Pass	0.233975	78.3907	999	1
11dpf_NoRT	NTC	1	gpr112a	19.7918	0.99	Pass	0.233975	84.9506	999	1
11dpf_NoRT	NTC	1	gpr112b	17.1658	0.91	Pass	0.233975	80.9892	999	1
11dpf_NoRT	NTC	1	gpr113b	18.8666	0.97	Pass	0.233975	83.582	999	1
11dpf_NoRT	NTC	1	g8l4	18.0888	0.99	Pass	0.233975	82.6013	999	1
11dpf_NoRT	NTC	1	g6l3	16.7108	0.98	Pass	0.233975	81.3114	999	1
11dpf_NoRT	NTC	1	g6l2	17.8254	0.98	Pass	0.233975	79.2493	999	1
11dpf_NoRT	NTC	1	g6l1	17.4199	0.99	Pass	0.233975	81.6068	999	1
11dpf_NoRT	NTC	1	g6l5	18.5997	0.98	Pass	0.233975	81.9701	999	1
11dpf_NoRT	NTC	1	gpr123l	999	0	Fail	0.233975	999	999	0
11dpf_NoRT	NTC	1	gpr123	19.9403	0.88	Pass	0.233975	83.5251	999	1
11dpf_NoRT	NTC	1	gpr124	21.2184	0.93	Pass	0.233975	85.6797	999	1
11dpf_NoRT	NTC	1	gpr125	23.9155	1	Pass	0.233975	75.3698	999	1
11dpf_NoRT	NTC	1	gpr126	25.0391	1	Pass	0.233975	78.3275	999	1
11dpf_NoRT	NTC	1	gpr128a	16.9023	0.98	Pass	0.233975	80.0921	999	1
11dpf_NoRT	NTC	1	gpr128b	16.87	0.9	Pass	0.233975	80.3657	999	1
11dpf_NoRT	NTC	1	gpr133	19.1696	0.94	Pass	0.233975	82.0496	999	1
11dpf_NoRT	NTC	1	gpr144	19.8004	0.98	Pass	0.233975	83.3763	999	1
11dpf_NoRT	NTC	1	gpr56	19.6352	0.82	Pass	0.233975	81.453	999	1
11dpf_NoRT	NTC	1	gpr64b	19.4452	0.97	Pass	0.233975	84.6157	999	1
11dpf_NoRT	NTC	1	gpr64a	999	0	Fail	0.233975	999	999	0
11dpf_NoRT	NTC	1	gpr97	19.168	0.98	Pass	0.233975	82.9666	999	1
11dpf_NoRT	NTC	1	gpr98	999	0	Fail	0.233975	999	999	0
11dpf_NoRT	NTC	1	ipo8	19.3398	0.94	Pass	0.233975	85.1392	999	1
11dpf_NoRT	NTC	1	lphn1a	19.4577	0.99	Pass	0.233975	84.7999	999	1
11dpf_NoRT	NTC	1	lphn1b	20.777	0.97	Pass	0.233975	85.0015	999	1
11dpf_NoRT	NTC	1	lphn2a	999	0	Fail	0.233975	999	999	0
11dpf_NoRT	NTC	1	lphn2b	999	0	Fail	0.233975	999	999	0
11dpf_NoRT	NTC	1	lphn3	999	0	Fail	0.233975	999	999	0
11dpf_NoRT	NTC	1	tbp	999	0	Fail	0.233975	999	999	0
11dpf_NoRT	NTC	1	water control	999	0	Fail	0.233975	999	999	0
14dpf	Unknown	1	bai1a	14.0855	0.99	Pass	0.233975	83.3288	999	1
14dpf	Unknown	1	bai1a	14.2059	0.98	Pass	0.233975	83.3393	999	1
14dpf	Unknown	1	bai1a	14.1661	0.99	Pass	0.233975	83.3024	999	1
14dpf	Unknown	1	bai1b	16.5208	0.99	Pass	0.233975	84.7281	999	1
14dpf	Unknown	1	bai1b	16.6336	0.99	Pass	0.233975	84.7365	999	1
14dpf	Unknown	1	bai1b	16.6454	0.99	Pass	0.233975	84.7304	999	1
14dpf	Unknown	1	bai2	14.4254	0.99	Pass	0.233975	83.8916	999	1
14dpf	Unknown	1	bai2	14.5063	0.99	Pass	0.233975	83.89	999	1
14dpf	Unknown	1	bai2	14.5484	0.99	Pass	0.233975	83.8616	999	1
14dpf	Unknown	1	bai3	15.2327	0.98	Pass	0.233975	84.6331	999	1
14dpf	Unknown	1	bai3	15.3562	0.99	Pass	0.233975	84.6186	999	1
14dpf	Unknown	1	bai3	15.4159	0.98	Pass	0.233975	84.594	999	1
14dpf	Unknown	1	cd97b	18.0089	0.95	Pass	0.233975	85.8353	999	1
14dpf	Unknown	1	cd97b	18.0771	0.96	Pass	0.233975	85.8752	999	1
14dpf	Unknown	1	cd97b	18.052	0.93	Pass	0.233975	85.8398	999	1
14dpf	Unknown	1	cd97d	16.9922	0.97	Pass	0.233975	83.8012	999	1
14dpf	Unknown	1	cd97d	17.1787	0.97	Pass	0.233975	83.7856	999	1
14dpf	Unknown	1	cd97d	17.1621	0.97	Pass	0.233975	83.8186	999	1
14dpf	Unknown	1	cd97a	14.983	0.94	Pass	0.233975	79.2424	999	1
14dpf	Unknown	1	cd97a	15.0681	0.95	Pass	0.233975	79.2615	999	1
14dpf	Unknown	1	cd97a	15.0459	0.94	Pass	0.233975	79.2688	999	1
14dpf	Unknown	1	cd97c	15.9887	0.97	Pass	0.233975	83.1486	999	1
14dpf	Unknown	1	cd97c	16.1839	0.97	Pass	0.233975	83.2006	999	1
14dpf	Unknown	1	cd97c	16.0653	0.97	Pass	0.233975	83.1876	999	1
14dpf	Unknown	1	celsr1a	14.4337	0.99	Pass	0.233975	83.1933	999	1
14dpf	Unknown	1	celsr1a	14.5568	0.99	Pass	0.233975	83.2184	999	1
14dpf	Unknown	1	celsr1a	14.473	0.97	Pass	0.233975	83.2133	999	1
14dpf	Unknown	1	celsr1b	15.5831	0.99	Pass	0.233975	83.8144	999	1
14dpf	Unknown	1	celsr1b	15.7062	0.98	Pass	0.233975	83.8418	999	1
14dpf	Unknown	1	celsr1b	15.6656	0.99	Pass	0.233975	83.8128	999	1
14dpf	Unknown	1	celsr2	16.0664	0.99	Pass	0.233975	84.8986	999	1
14dpf	Unknown	1	celsr2	16.1902	0.99	Pass	0.233975	84.9179	999	1
14dpf	Unknown	1	celsr2	16.0629	0.99	Pass	0.233975	84.9057	999	1
14dpf	Unknown	1	celsr3	14.2486	0.99	Pass	0.233975	81.8359	999	1
14dpf	Unknown	1	celsr3	14.3471	0.99	Pass	0.233975	81.8375	999	1
14dpf	Unknown	1	celsr3	14.3152	0.99	Pass	0.233975	81.8371	999	1
14dpf	Unknown	1	eltd1	16.1955	0.99	Pass	0.233975	83.1745	999	1
14dpf	Unknown	1	eltd1	16.3085	0.98	Pass	0.233975	83.158	999	1
14dpf	Unknown	1	eltd1	16.207	0.99	Pass	0.233975	83.1637	999	1
14dpf	Unknown	1	emrl12	16.917	0.99	Pass	0.233975	82.8658	999	1
14dpf	Unknown	1	emrl12	17.0449	0.98	Pass	0.233975	82.8775	999	1
14dpf	Unknown	1	emrl12	16.8971	0.97	Pass	0.233975	82.8696	999	1
14dpf	Unknown	1	emrl14	16.3117	0.99	Pass	0.233975	80.8364	999	1
14dpf	Unknown	1	emrl14	16.5049	0.99	Pass	0.233975	80.8351	999	1
14dpf	Unknown	1	emrl14	16.403	0.99	Pass	0.233975	80.8597	999	1
14dpf	Unknown	1	emrl1/emrl2	16.9207	0.97	Pass	0.233975	83.0288	999	1
14dpf	Unknown	1	emrl1/emrl2	17.0718	0.96	Pass	0.233975	83.0248	999	1
14dpf	Unknown	1	emrl1/emrl2	16.9378	0.96	Pass	0.233975	83.0577	999	1
14dpf	Unknown	1	emrl7	19.9111	0.99	Pass	0.233975	80.7124	999	1
14dpf	Unknown	1	emrl7	19.7577	0.99	Pass	0.233975	80.7147	999	1
14dpf	Unknown	1	emrl7	19.7446	0.99	Pass	0.233975	80.7665	999	1
14dpf	Unknown	1	emrl13	21.0764	0.91	Pass	0.233975	83.5901	999	1
14dpf	Unknown	1	emrl13	20.8467	0.91	Pass	0.233975	83.6241	999	1
14dpf	Unknown	1	emrl13	21.0138	0.91	Pass	0.233975	83.6403	999	1
14dpf	Unknown	1	emrl6	24.9631	0.94	Pass	0.233975	78.1666	999	1
14dpf	Unknown	1	emrl6	24.5686	0.97	Pass	0.233975	78.2328	999	1
14dpf	Unknown	1	emrl6	23.6124	0.95	Pass	0.233975	78.2178	999	1
14dpf	Unknown	1	emrl4	21.4513	0.79	Pass	0.233975	80.4168	999	1
14dpf	Unknown	1	emrl4	21.6057	0.79	Pass	0.233975	80.5897	999	1
14dpf	Unknown	1	emrl4	20.971	0.8	Pass	0.233975	80.6167	999	1
14dpf	Unknown	1	emrl10	16.2779	0.94	Pass	0.233975	79.9505	999	1
14dpf	Unknown	1	emrl10	16.2909	0.95	Pass	0.233975	79.957	999	1
14dpf	Unknown	1	emrl10	16.383	0.94	Pass	0.233975	79.9644	999	1
14dpf	Unknown	1	emrl11	17.5271	0.98	Pass	0.233975	82.8	999	1
14dpf	Unknown	1	emrl11	17.6279	0.98	Pass	0.233975	82.7794	999	1
14dpf	Unknown	1	emrl11	17.6606	0.99	Pass	0.233975	82.7927	999	1
14dpf	Unknown	1	gapdh	7.46789	0.99	Pass	0.233975	81.6607	999	1
14dpf	Unknown	1	gapdh	7.5918	0.99	Pass	0.233975	81.6604	999	1
14dpf	Unknown	1	gapdh	7.57009	0.99	Pass	0.233975	81.6767	999	1
14dpf	Unknown	1	g6l4	16.5951	0.98	Pass	0.233975	78.3545	999	1
14dpf	Unknown	1	g6l4	16.5957	0.98	Pass	0.233975	78.3437	999	1
14dpf	Unknown	1	g6l4	16.7128	0.98	Pass	0.233975	78.3637	999	1
14dpf	Unknown	1	gpr112a	15.7944	0.99	Pass	0.233975	85.0357	999	1
14dpf	Unknown	1	gpr112a	15.845	0.98	Pass	0.233975	85.0348	999	1
14dpf	Unknown	1	gpr112a	15.8002	0.98	Pass	0.233975	85.0045	999	1
14dpf	Unknown	1	gpr112b	15.8838	0.96	Pass	0.233975	81.6099	999	1
14dpf	Unknown	1	gpr112b	16.0391	0.96	Pass	0.233975	81.6293	999	1
14dpf	Unknown	1	gpr112b	15.9867	0.96	Pass	0.233975	81.6052	999	1
14dpf	Unknown	1	gpr113b	16.7478	0.98	Pass	0.233975	83.8005	999	1
14dpf	Unknown	1	gpr113b	16.9662	0.98	Pass	0.233975	83.8397	999	1
14dpf	Unknown	1	gpr113b	16.9445	0.98	Pass	0.233975	83.8468	999	1
14dpf	Unknown	1	g8l4	15.5853	0.99	Pass	0.233975	82.6494	999	1
14dpf	Unknown	1	g8l4	15.6447	0.99	Pass	0.233975	82.6561	999	1
14dpf	Unknown	1	g8l4	15.6626	0.99	Pass	0.233975	82.6218	999	1
14dpf	Unknown	1	g6l3	13.4839	0.98	Pass	0.233975	81.3197	999	1
14dpf	Unknown	1	g6l3	13.5378	0.98	Pass	0.233975	81.3321	999	1
14dpf	Unknown	1	g6l3	13.5751	0.98	Pass	0.233975	81.3455	999	1
14dpf	Unknown	1	g6l2	17.0739	0.99	Pass	0.233975	79.4561	999	1
14dpf	Unknown	1	g6l2	17.1451	0.99	Pass	0.233975	79.5871	999	1
14dpf	Unknown	1	g6l2	17.1684	0.99	Pass	0.233975	79.6148	999	1
14dpf	Unknown	1	g6l1	13.3291	0.99	Pass	0.233975	81.9037	999	1
14dpf	Unknown	1	g6l1	13.4242	0.99	Pass	0.233975	81.9001	999	1
14dpf	Unknown	1	g6l1	13.4483	0.99	Pass	0.233975	81.913	999	1
14dpf	Unknown	1	g6l5	16.9465	0.99	Pass	0.233975	82.1501	999	1
14dpf	Unknown	1	g6l5	17.0846	0.99	Pass	0.233975	82.1652	999	1
14dpf	Unknown	1	g6l5	17.0458	0.99	Pass	0.233975	82.1742	999	1
14dpf	Unknown	1	gpr123l	15.9195	0.99	Pass	0.233975	86.9154	999	1
14dpf	Unknown	1	gpr123l	15.9714	0.99	Pass	0.233975	86.9146	999	1
14dpf	Unknown	1	gpr123l	15.9989	0.98	Pass	0.233975	86.9014	999	1
14dpf	Unknown	1	gpr123	16.7735	0.97	Pass	0.233975	85.0504	999	1
14dpf	Unknown	1	gpr123	16.8791	0.97	Pass	0.233975	85.0277	999	1
14dpf	Unknown	1	gpr123	16.9717	0.96	Pass	0.233975	85.1084	999	1
14dpf	Unknown	1	gpr124	15.7986	0.99	Pass	0.233975	85.7774	999	1
14dpf	Unknown	1	gpr124	16.0043	0.99	Pass	0.233975	85.7782	999	1
14dpf	Unknown	1	gpr124	15.9028	0.99	Pass	0.233975	85.8115	999	1
14dpf	Unknown	1	gpr125	14.7999	0.99	Pass	0.233975	85.1004	999	1
14dpf	Unknown	1	gpr125	14.8669	0.99	Pass	0.233975	85.1118	999	1
14dpf	Unknown	1	gpr125	14.8859	0.99	Pass	0.233975	85.1045	999	1
14dpf	Unknown	1	gpr126	15.9993	0.99	Pass	0.233975	84.2809	999	1
14dpf	Unknown	1	gpr126	16.214	0.98	Pass	0.233975	84.277	999	1
14dpf	Unknown	1	gpr126	16.0958	0.98	Pass	0.233975	84.2255	999	1
14dpf	Unknown	1	gpr128a	15.6144	0.99	Pass	0.233975	80.1357	999	1
14dpf	Unknown	1	gpr128a	15.8626	0.99	Pass	0.233975	80.1399	999	1
14dpf	Unknown	1	gpr128a	15.8553	0.98	Pass	0.233975	80.1504	999	1
14dpf	Unknown	1	gpr128b	15.8873	0.91	Pass	0.233975	80.5319	999	1
14dpf	Unknown	1	gpr128b	15.9148	0.91	Pass	0.233975	80.5392	999	1
14dpf	Unknown	1	gpr128b	15.9919	0.9	Pass	0.233975	80.553	999	1
14dpf	Unknown	1	gpr133	15.6775	0.99	Pass	0.233975	81.9746	999	1
14dpf	Unknown	1	gpr133	15.7476	0.98	Pass	0.233975	81.9523	999	1
14dpf	Unknown	1	gpr133	15.7613	0.99	Pass	0.233975	81.9629	999	1
14dpf	Unknown	1	gpr144	17.0982	0.99	Pass	0.233975	83.9553	999	1
14dpf	Unknown	1	gpr144	17.2177	0.98	Pass	0.233975	83.9868	999	1
14dpf	Unknown	1	gpr144	17.0912	0.99	Pass	0.233975	83.9623	999	1
14dpf	Unknown	1	gpr56	15.6893	0.98	Pass	0.233975	82.6942	999	1
14dpf	Unknown	1	gpr56	15.8231	0.98	Pass	0.233975	82.6614	999	1
14dpf	Unknown	1	gpr56	15.8919	0.97	Pass	0.233975	82.6235	999	1
14dpf	Unknown	1	gpr64b	16.9582	0.99	Pass	0.233975	84.3953	999	1
14dpf	Unknown	1	gpr64b	17.0176	0.99	Pass	0.233975	84.4196	999	1
14dpf	Unknown	1	gpr64b	17.0219	0.99	Pass	0.233975	84.3354	999	1
14dpf	Unknown	1	gpr64a	16.2595	0.99	Pass	0.233975	83.0923	999	1
14dpf	Unknown	1	gpr64a	16.2781	0.99	Pass	0.233975	83.0963	999	1
14dpf	Unknown	1	gpr64a	16.2237	0.99	Pass	0.233975	83.0715	999	1
14dpf	Unknown	1	gpr97	16.9595	0.98	Pass	0.233975	83.0768	999	1
14dpf	Unknown	1	gpr97	17.1304	0.99	Pass	0.233975	83.0546	999	1
14dpf	Unknown	1	gpr97	17.0449	0.98	Pass	0.233975	83.0483	999	1
14dpf	Unknown	1	gpr98	15.3962	0.99	Pass	0.233975	82.2155	999	1
14dpf	Unknown	1	gpr98	15.5629	0.99	Pass	0.233975	82.2322	999	1
14dpf	Unknown	1	gpr98	15.3951	0.99	Pass	0.233975	82.1985	999	1
14dpf	Unknown	1	ipo8	14.7431	0.99	Pass	0.233975	85.9011	999	1
14dpf	Unknown	1	ipo8	14.7879	0.99	Pass	0.233975	85.9057	999	1
14dpf	Unknown	1	ipo8	14.7341	0.99	Pass	0.233975	85.8581	999	1
14dpf	Unknown	1	lphn1a	15.3633	0.99	Pass	0.233975	84.853	999	1
14dpf	Unknown	1	lphn1a	15.4951	0.99	Pass	0.233975	84.8534	999	1
14dpf	Unknown	1	lphn1a	15.4491	0.99	Pass	0.233975	84.8612	999	1
14dpf	Unknown	1	lphn1b	15.8929	0.99	Pass	0.233975	85.0264	999	1
14dpf	Unknown	1	lphn1b	16.0819	0.99	Pass	0.233975	85.027	999	1
14dpf	Unknown	1	lphn1b	15.9881	0.99	Pass	0.233975	85.0109	999	1
14dpf	Unknown	1	lphn2a	14.5622	0.99	Pass	0.233975	84.0844	999	1
14dpf	Unknown	1	lphn2a	14.6652	0.99	Pass	0.233975	84.0872	999	1
14dpf	Unknown	1	lphn2a	14.6081	0.99	Pass	0.233975	84.0845	999	1
14dpf	Unknown	1	lphn2b	15.3797	0.99	Pass	0.233975	84.1431	999	1
14dpf	Unknown	1	lphn2b	15.4692	0.99	Pass	0.233975	84.1317	999	1
14dpf	Unknown	1	lphn2b	15.4158	0.99	Pass	0.233975	84.1162	999	1
14dpf	Unknown	1	lphn3	15.7581	0.98	Pass	0.233975	85.7387	999	1
14dpf	Unknown	1	lphn3	15.8861	0.99	Pass	0.233975	85.7429	999	1
14dpf	Unknown	1	lphn3	15.9156	0.99	Pass	0.233975	85.7358	999	1
14dpf	Unknown	1	tbp	14.2219	0.98	Pass	0.233975	80.4705	999	1
14dpf	Unknown	1	tbp	14.3965	0.98	Pass	0.233975	80.5836	999	1
14dpf	Unknown	1	tbp	14.3513	0.97	Pass	0.233975	80.5876	999	1
14dpf	Unknown	1	water control	999	0	Fail	0.233975	999	999	0
14dpf	Unknown	1	water control	999	0	Fail	0.233975	999	999	0
14dpf	Unknown	1	water control	999	0	Fail	0.233975	999	999	0
14dpf_NoRT	NTC	1	bai1a	999	0	Fail	0.233975	999	999	0
14dpf_NoRT	NTC	1	bai1b	22.6636	0.95	Pass	0.233975	86.651	999	1
14dpf_NoRT	NTC	1	bai2	999	0	Fail	0.233975	999	999	0
14dpf_NoRT	NTC	1	bai3	19.3891	0.94	Pass	0.233975	83.9088	999	1
14dpf_NoRT	NTC	1	cd97b	21.1041	0.87	Pass	0.233975	85.1875	999	1
14dpf_NoRT	NTC	1	cd97d	18.9607	0.94	Pass	0.233975	83.3386	999	1
14dpf_NoRT	NTC	1	cd97a	15.8529	0.88	Pass	0.233975	79.6711	999	1
14dpf_NoRT	NTC	1	cd97c	19.6579	0.78	Pass	0.233975	82.1886	999	1
14dpf_NoRT	NTC	1	celsr1a	999	0	Fail	0.233975	999	999	0
14dpf_NoRT	NTC	1	celsr1b	22.565	0.86	Pass	0.233975	79.5058	999	1
14dpf_NoRT	NTC	1	celsr2	999	0	Fail	0.233975	999	999	0
14dpf_NoRT	NTC	1	celsr3	999	0	Fail	0.233975	999	999	0
14dpf_NoRT	NTC	1	eltd1	17.3441	0.98	Pass	0.233975	83.1073	999	1
14dpf_NoRT	NTC	1	emrl12	17.1026	0.99	Pass	0.233975	82.8659	999	1
14dpf_NoRT	NTC	1	emrl14	16.4843	0.99	Pass	0.233975	80.7646	999	1
14dpf_NoRT	NTC	1	emrl1/emrl2	17.68	0.85	Pass	0.233975	83.1671	999	1
14dpf_NoRT	NTC	1	emrl7	19.8993	0.99	Pass	0.233975	80.6667	999	1
14dpf_NoRT	NTC	1	emrl13	21.5708	0.91	Pass	0.233975	83.5878	999	1
14dpf_NoRT	NTC	1	emrl6	24.4107	0.98	Pass	0.233975	78.1556	999	1
14dpf_NoRT	NTC	1	emrl4	22.0739	0.8	Pass	0.233975	80.3555	999	1
14dpf_NoRT	NTC	1	emrl10	17.0232	0.92	Pass	0.233975	80.0111	999	1
14dpf_NoRT	NTC	1	emrl11	17.2538	0.98	Pass	0.233975	82.7308	999	1
14dpf_NoRT	NTC	1	gapdh	16.6013	0.92	Pass	0.233975	81.44	999	1
14dpf_NoRT	NTC	1	g6l4	17.731	0.97	Pass	0.233975	78.3817	999	1
14dpf_NoRT	NTC	1	gpr112a	19.0993	0.99	Pass	0.233975	84.9128	999	1
14dpf_NoRT	NTC	1	gpr112b	16.5933	0.91	Pass	0.233975	81.0715	999	1
14dpf_NoRT	NTC	1	gpr113b	18.1543	0.97	Pass	0.233975	83.775	999	1
14dpf_NoRT	NTC	1	g8l4	17.6524	0.99	Pass	0.233975	82.4233	999	1
14dpf_NoRT	NTC	1	g6l3	16.0925	0.98	Pass	0.233975	81.3173	999	1
14dpf_NoRT	NTC	1	g6l2	16.94	0.99	Pass	0.233975	79.4403	999	1
14dpf_NoRT	NTC	1	g6l1	17.1923	0.99	Pass	0.233975	81.8436	999	1
14dpf_NoRT	NTC	1	g6l5	17.9119	0.98	Pass	0.233975	82.23	999	1
14dpf_NoRT	NTC	1	gpr123l	999	0	Fail	0.233975	999	999	0
14dpf_NoRT	NTC	1	gpr123	19.4869	0.88	Pass	0.233975	83.5735	999	1
14dpf_NoRT	NTC	1	gpr124	21.2507	0.93	Pass	0.233975	85.6755	999	1
14dpf_NoRT	NTC	1	gpr125	23.9309	1	Pass	0.233975	75.6826	999	1
14dpf_NoRT	NTC	1	gpr126	26.384	0.61	Fail	0.233975	78.7893	999	1
14dpf_NoRT	NTC	1	gpr128a	16.0597	0.99	Pass	0.233975	80.0996	999	1
14dpf_NoRT	NTC	1	gpr128b	16.1012	0.9	Pass	0.233975	80.3875	999	1
14dpf_NoRT	NTC	1	gpr133	18.0963	0.95	Pass	0.233975	82.0681	999	1
14dpf_NoRT	NTC	1	gpr144	19.2036	0.97	Pass	0.233975	83.6685	999	1
14dpf_NoRT	NTC	1	gpr56	18.7773	0.82	Pass	0.233975	81.1696	999	1
14dpf_NoRT	NTC	1	gpr64b	19.5291	0.96	Pass	0.233975	84.3639	999	1
14dpf_NoRT	NTC	1	gpr64a	27.8403	0.98	Pass	0.233975	77.5777	999	1
14dpf_NoRT	NTC	1	gpr97	18.8522	0.99	Pass	0.233975	82.9648	999	1
14dpf_NoRT	NTC	1	gpr98	999	0	Fail	0.233975	999	999	0
14dpf_NoRT	NTC	1	ipo8	18.8648	0.94	Pass	0.233975	84.9186	999	1
14dpf_NoRT	NTC	1	lphn1a	18.6899	0.98	Pass	0.233975	84.7634	999	1
14dpf_NoRT	NTC	1	lphn1b	20.2825	0.98	Pass	0.233975	84.9856	999	1
14dpf_NoRT	NTC	1	lphn2a	27.473	0.98	Pass	0.233975	73.6542	999	1
14dpf_NoRT	NTC	1	lphn2b	27.4839	0.94	Pass	0.233975	78.2723	999	1
14dpf_NoRT	NTC	1	lphn3	26.2764	0.97	Pass	0.233975	75.6478	999	1
14dpf_NoRT	NTC	1	tbp	999	0	Fail	0.233975	999	999	0
14dpf_NoRT	NTC	1	water control	999	0	Fail	0.233975	999	999	0
14hpf	Unknown	1	bai1a	17.5291	0.99	Pass	0.233975	83.4142	999	1
14hpf	Unknown	1	bai1a	17.4691	0.99	Pass	0.233975	83.4121	999	1
14hpf	Unknown	1	bai1a	17.3253	0.99	Pass	0.233975	83.6613	999	1
14hpf	Unknown	1	bai1b	23.0141	0.94	Pass	0.233975	84.7429	999	1
14hpf	Unknown	1	bai1b	22.4898	0.96	Pass	0.233975	84.7086	999	1
14hpf	Unknown	1	bai1b	22.5142	0.95	Pass	0.233975	84.8532	999	1
14hpf	Unknown	1	bai2	19.0348	0.99	Pass	0.233975	83.946	999	1
14hpf	Unknown	1	bai2	18.6694	0.99	Pass	0.233975	83.992	999	1
14hpf	Unknown	1	bai2	18.7256	0.99	Pass	0.233975	84.0793	999	1
14hpf	Unknown	1	bai3	22.4084	0.97	Pass	0.233975	84.6558	999	1
14hpf	Unknown	1	bai3	22.3479	0.96	Pass	0.233975	84.7755	999	1
14hpf	Unknown	1	bai3	21.644	0.96	Pass	0.233975	84.8942	999	1
14hpf	Unknown	1	cd97b	16.7494	0.99	Pass	0.233975	85.9124	999	1
14hpf	Unknown	1	cd97b	16.6988	0.99	Pass	0.233975	85.9215	999	1
14hpf	Unknown	1	cd97b	16.6287	0.99	Pass	0.233975	86.0157	999	1
14hpf	Unknown	1	cd97d	18.0798	0.99	Pass	0.233975	84.1961	999	1
14hpf	Unknown	1	cd97d	18.0934	0.99	Pass	0.233975	84.2551	999	1
14hpf	Unknown	1	cd97d	17.8875	0.99	Pass	0.233975	84.3402	999	1
14hpf	Unknown	1	cd97a	22.27	0.96	Pass	0.233975	78.8268	999	1
14hpf	Unknown	1	cd97a	21.8163	0.95	Pass	0.233975	78.9199	999	1
14hpf	Unknown	1	cd97a	21.8959	0.95	Pass	0.233975	78.9835	999	1
14hpf	Unknown	1	cd97c	17.2976	0.97	Pass	0.233975	83.5174	999	1
14hpf	Unknown	1	cd97c	17.2444	0.97	Pass	0.233975	83.4856	999	1
14hpf	Unknown	1	cd97c	17.2297	0.97	Pass	0.233975	83.6463	999	1
14hpf	Unknown	1	celsr1a	12.6911	0.99	Pass	0.233975	83.2838	999	1
14hpf	Unknown	1	celsr1a	12.673	0.99	Pass	0.233975	83.3156	999	1
14hpf	Unknown	1	celsr1a	12.5343	0.98	Pass	0.233975	83.4389	999	1
14hpf	Unknown	1	celsr1b	14.0753	0.99	Pass	0.233975	83.8592	999	1
14hpf	Unknown	1	celsr1b	14.0231	0.99	Pass	0.233975	83.8573	999	1
14hpf	Unknown	1	celsr1b	13.9307	0.99	Pass	0.233975	83.986	999	1
14hpf	Unknown	1	celsr2	12.7558	0.98	Pass	0.233975	84.9628	999	1
14hpf	Unknown	1	celsr2	12.7227	0.98	Pass	0.233975	84.999	999	1
14hpf	Unknown	1	celsr2	12.5898	0.98	Pass	0.233975	85.1107	999	1
14hpf	Unknown	1	celsr3	16.31	0.99	Pass	0.233975	81.885	999	1
14hpf	Unknown	1	celsr3	16.216	0.98	Pass	0.233975	81.9288	999	1
14hpf	Unknown	1	celsr3	16.0527	0.99	Pass	0.233975	82.0199	999	1
14hpf	Unknown	1	eltd1	18.1288	0.98	Pass	0.233975	83.2895	999	1
14hpf	Unknown	1	eltd1	18.1732	0.99	Pass	0.233975	83.3027	999	1
14hpf	Unknown	1	eltd1	18.1886	0.99	Pass	0.233975	83.5769	999	1
14hpf	Unknown	1	emrl12	22.669	0.98	Pass	0.233975	82.6454	999	1
14hpf	Unknown	1	emrl12	23.4149	0.75	Pass	0.233975	82.9856	999	1
14hpf	Unknown	1	emrl12	23.2121	0.98	Pass	0.233975	82.7879	999	1
14hpf	Unknown	1	emrl14	22.0066	0.99	Pass	0.233975	80.7955	999	1
14hpf	Unknown	1	emrl14	22.4905	0.98	Pass	0.233975	80.8372	999	1
14hpf	Unknown	1	emrl14	22.0022	0.99	Pass	0.233975	80.9614	999	1
14hpf	Unknown	1	emrl1/emrl2	21.4898	0.99	Pass	0.233975	82.7411	999	1
14hpf	Unknown	1	emrl1/emrl2	20.6915	0.97	Pass	0.233975	82.8399	999	1
14hpf	Unknown	1	emrl1/emrl2	21.0536	0.99	Pass	0.233975	82.9863	999	1
14hpf	Unknown	1	emrl7	999	0	Fail	0.233975	999	999	0
14hpf	Unknown	1	emrl7	25.8031	0.99	Pass	0.233975	80.8632	999	1
14hpf	Unknown	1	emrl7	999	0	Fail	0.233975	999	999	0
14hpf	Unknown	1	emrl13	999	0	Fail	0.233975	999	999	0
14hpf	Unknown	1	emrl13	999	0	Fail	0.233975	83.6745	999	1
14hpf	Unknown	1	emrl13	999	0	Fail	0.233975	83.7669	999	1
14hpf	Unknown	1	emrl6	999	0	Fail	0.233975	999	999	0
14hpf	Unknown	1	emrl6	999	0	Fail	0.233975	999	999	0
14hpf	Unknown	1	emrl6	999	0	Fail	0.233975	999	999	0
14hpf	Unknown	1	emrl4	27.9193	0.97	Pass	0.233975	81.1753	999	1
14hpf	Unknown	1	emrl4	25.8925	0.92	Pass	0.233975	81.3206	999	1
14hpf	Unknown	1	emrl4	26.3349	0.93	Pass	0.233975	81.3588	999	1
14hpf	Unknown	1	emrl10	19.7961	0.92	Pass	0.233975	80.0428	999	1
14hpf	Unknown	1	emrl10	19.4452	0.91	Pass	0.233975	80.1721	999	1
14hpf	Unknown	1	emrl10	19.3369	0.89	Pass	0.233975	80.2862	999	1
14hpf	Unknown	1	emrl11	26.3705	0.99	Pass	0.233975	83.8038	999	1
14hpf	Unknown	1	emrl11	999	0	Fail	0.233975	999	999	0
14hpf	Unknown	1	emrl11	26.0708	0.97	Pass	0.233975	83.8134	999	1
14hpf	Unknown	1	gapdh	11.4684	0.99	Pass	0.233975	81.5701	999	1
14hpf	Unknown	1	gapdh	11.4795	0.99	Pass	0.233975	81.6186	999	1
14hpf	Unknown	1	gapdh	11.2911	0.99	Pass	0.233975	81.7246	999	1
14hpf	Unknown	1	g6l4	18.8301	0.97	Pass	0.233975	78.1834	999	1
14hpf	Unknown	1	g6l4	18.8584	0.97	Pass	0.233975	78.2517	999	1
14hpf	Unknown	1	g6l4	18.7698	0.97	Pass	0.233975	78.3745	999	1
14hpf	Unknown	1	gpr112a	24.0557	0.98	Pass	0.233975	85.1171	999	1
14hpf	Unknown	1	gpr112a	22.7536	0.99	Pass	0.233975	85.0397	999	1
14hpf	Unknown	1	gpr112a	22.7035	0.98	Pass	0.233975	85.2525	999	1
14hpf	Unknown	1	gpr112b	21.6819	0.9	Pass	0.233975	81.9644	999	1
14hpf	Unknown	1	gpr112b	21.3248	0.9	Pass	0.233975	82.2706	999	1
14hpf	Unknown	1	gpr112b	20.9461	0.91	Pass	0.233975	82.0816	999	1
14hpf	Unknown	1	gpr113b	19.6079	0.96	Pass	0.233975	83.6727	999	1
14hpf	Unknown	1	gpr113b	19.9542	0.95	Pass	0.233975	83.7655	999	1
14hpf	Unknown	1	gpr113b	19.5798	0.95	Pass	0.233975	83.8576	999	1
14hpf	Unknown	1	g8l4	19.9802	0.99	Pass	0.233975	82.7069	999	1
14hpf	Unknown	1	g8l4	19.9958	0.99	Pass	0.233975	82.7593	999	1
14hpf	Unknown	1	g8l4	19.7746	0.98	Pass	0.233975	82.8394	999	1
14hpf	Unknown	1	g6l3	15.5384	0.98	Pass	0.233975	81.4471	999	1
14hpf	Unknown	1	g6l3	15.5691	0.98	Pass	0.233975	81.6246	999	1
14hpf	Unknown	1	g6l3	15.3555	0.98	Pass	0.233975	81.7368	999	1
14hpf	Unknown	1	g6l2	23.5557	0.94	Pass	0.233975	79.3329	999	1
14hpf	Unknown	1	g6l2	23.0083	0.96	Pass	0.233975	79.3868	999	1
14hpf	Unknown	1	g6l2	23.3916	0.98	Pass	0.233975	79.3374	999	1
14hpf	Unknown	1	g6l1	19.7183	0.99	Pass	0.233975	81.5719	999	1
14hpf	Unknown	1	g6l1	19.9017	0.99	Pass	0.233975	81.5733	999	1
14hpf	Unknown	1	g6l1	19.6567	0.99	Pass	0.233975	81.6381	999	1
14hpf	Unknown	1	g6l5	19.1963	0.97	Pass	0.233975	82.1866	999	1
14hpf	Unknown	1	g6l5	19.178	0.97	Pass	0.233975	82.2377	999	1
14hpf	Unknown	1	g6l5	18.8356	0.98	Pass	0.233975	82.2705	999	1
14hpf	Unknown	1	gpr123l	20.3566	0.94	Pass	0.233975	86.955	999	1
14hpf	Unknown	1	gpr123l	19.9978	0.95	Pass	0.233975	87.0376	999	1
14hpf	Unknown	1	gpr123l	19.7707	0.92	Pass	0.233975	87.1071	999	1
14hpf	Unknown	1	gpr123	20.5436	0.94	Pass	0.233975	85.1712	999	1
14hpf	Unknown	1	gpr123	20.958	0.93	Pass	0.233975	85.2698	999	1
14hpf	Unknown	1	gpr123	20.6514	0.91	Pass	0.233975	85.3537	999	1
14hpf	Unknown	1	gpr124	17.7207	0.98	Pass	0.233975	85.8631	999	1
14hpf	Unknown	1	gpr124	17.6678	0.98	Pass	0.233975	85.9239	999	1
14hpf	Unknown	1	gpr124	17.5633	0.98	Pass	0.233975	86.0347	999	1
14hpf	Unknown	1	gpr125	12.776	0.99	Pass	0.233975	85.215	999	1
14hpf	Unknown	1	gpr125	12.7822	0.98	Pass	0.233975	85.259	999	1
14hpf	Unknown	1	gpr125	12.5467	0.98	Pass	0.233975	85.3949	999	1
14hpf	Unknown	1	gpr126	19.2688	0.98	Pass	0.233975	84.3581	999	1
14hpf	Unknown	1	gpr126	19.1826	0.99	Pass	0.233975	84.3727	999	1
14hpf	Unknown	1	gpr126	19.1024	0.99	Pass	0.233975	84.6049	999	1
14hpf	Unknown	1	gpr128a	21.7468	0.95	Pass	0.233975	80.2424	999	1
14hpf	Unknown	1	gpr128a	21.6775	0.96	Pass	0.233975	80.2202	999	1
14hpf	Unknown	1	gpr128a	22.0814	0.96	Pass	0.233975	80.3986	999	1
14hpf	Unknown	1	gpr128b	21.8702	0.94	Pass	0.233975	82.2168	999	1
14hpf	Unknown	1	gpr128b	22.0472	0.93	Pass	0.233975	82.3434	999	1
14hpf	Unknown	1	gpr128b	21.3419	0.92	Pass	0.233975	82.6168	999	1
14hpf	Unknown	1	gpr133	16.4947	0.99	Pass	0.233975	82.167	999	1
14hpf	Unknown	1	gpr133	16.4332	0.99	Pass	0.233975	82.2185	999	1
14hpf	Unknown	1	gpr133	16.4066	0.99	Pass	0.233975	82.3023	999	1
14hpf	Unknown	1	gpr144	16.3141	0.98	Pass	0.233975	84.252	999	1
14hpf	Unknown	1	gpr144	16.2467	0.96	Pass	0.233975	84.3233	999	1
14hpf	Unknown	1	gpr144	16.2165	0.98	Pass	0.233975	84.558	999	1
14hpf	Unknown	1	gpr56	14.9897	0.98	Pass	0.233975	82.964	999	1
14hpf	Unknown	1	gpr56	14.9474	0.99	Pass	0.233975	83.0072	999	1
14hpf	Unknown	1	gpr56	14.85	0.99	Pass	0.233975	83.1179	999	1
14hpf	Unknown	1	gpr64b	17.9864	0.98	Pass	0.233975	84.7388	999	1
14hpf	Unknown	1	gpr64b	17.8206	0.99	Pass	0.233975	84.7957	999	1
14hpf	Unknown	1	gpr64b	17.75	0.99	Pass	0.233975	84.8974	999	1
14hpf	Unknown	1	gpr64a	19.6734	0.95	Pass	0.233975	83.1572	999	1
14hpf	Unknown	1	gpr64a	19.5721	0.96	Pass	0.233975	83.1796	999	1
14hpf	Unknown	1	gpr64a	19.5807	0.96	Pass	0.233975	83.2908	999	1
14hpf	Unknown	1	gpr97	22.0017	0.95	Pass	0.233975	83.233	999	1
14hpf	Unknown	1	gpr97	21.6676	0.95	Pass	0.233975	83.3574	999	1
14hpf	Unknown	1	gpr97	21.4394	0.93	Pass	0.233975	83.5999	999	1
14hpf	Unknown	1	gpr98	13.6273	0.99	Pass	0.233975	82.3678	999	1
14hpf	Unknown	1	gpr98	13.6029	0.98	Pass	0.233975	82.4016	999	1
14hpf	Unknown	1	gpr98	13.5171	0.99	Pass	0.233975	82.6348	999	1
14hpf	Unknown	1	ipo8	15.4857	0.99	Pass	0.233975	85.9948	999	1
14hpf	Unknown	1	ipo8	15.4921	0.99	Pass	0.233975	86.0809	999	1
14hpf	Unknown	1	ipo8	15.2696	0.99	Pass	0.233975	86.2385	999	1
14hpf	Unknown	1	lphn1a	18.5517	0.99	Pass	0.233975	84.8287	999	1
14hpf	Unknown	1	lphn1a	18.4514	0.98	Pass	0.233975	84.8663	999	1
14hpf	Unknown	1	lphn1a	18.4623	0.98	Pass	0.233975	84.9802	999	1
14hpf	Unknown	1	lphn1b	22.9475	0.96	Pass	0.233975	85.03	999	1
14hpf	Unknown	1	lphn1b	22.6931	0.95	Pass	0.233975	85.136	999	1
14hpf	Unknown	1	lphn1b	22.3915	0.95	Pass	0.233975	85.2141	999	1
14hpf	Unknown	1	lphn2a	12.6007	0.99	Pass	0.233975	84.1307	999	1
14hpf	Unknown	1	lphn2a	12.6038	0.99	Pass	0.233975	84.1756	999	1
14hpf	Unknown	1	lphn2a	12.4836	0.99	Pass	0.233975	84.2781	999	1
14hpf	Unknown	1	lphn2b	13.7864	0.99	Pass	0.233975	84.1844	999	1
14hpf	Unknown	1	lphn2b	13.7151	0.99	Pass	0.233975	84.2247	999	1
14hpf	Unknown	1	lphn2b	13.6245	0.99	Pass	0.233975	84.3312	999	1
14hpf	Unknown	1	lphn3	19.5185	0.98	Pass	0.233975	85.7003	999	1
14hpf	Unknown	1	lphn3	19.5214	0.98	Pass	0.233975	85.7394	999	1
14hpf	Unknown	1	lphn3	19.4936	0.98	Pass	0.233975	85.8314	999	1
14hpf	Unknown	1	tbp	12.7466	0.98	Pass	0.233975	80.6156	999	1
14hpf	Unknown	1	tbp	12.7314	0.98	Pass	0.233975	80.6564	999	1
14hpf	Unknown	1	tbp	12.5814	0.98	Pass	0.233975	80.7626	999	1
14hpf	Unknown	1	water control	999	0	Fail	0.233975	999	999	0
14hpf	Unknown	1	water control	999	0	Fail	0.233975	999	999	0
14hpf	Unknown	1	water control	999	0	Fail	0.233975	999	999	0
14hpf_NoRT	NTC	1	bai1a	999	0	Fail	0.233975	999	999	0
14hpf_NoRT	NTC	1	bai1b	999	0	Fail	0.233975	999	999	0
14hpf_NoRT	NTC	1	bai2	999	0	Fail	0.233975	999	999	0
14hpf_NoRT	NTC	1	bai3	999	0	Fail	0.233975	999	999	0
14hpf_NoRT	NTC	1	cd97b	999	0	Fail	0.233975	999	999	0
14hpf_NoRT	NTC	1	cd97d	999	0	Fail	0.233975	999	999	0
14hpf_NoRT	NTC	1	cd97a	28.8727	0.66	Pass	0.233975	75.5935	999	1
14hpf_NoRT	NTC	1	cd97c	999	0	Fail	0.233975	999	999	0
14hpf_NoRT	NTC	1	celsr1a	999	0	Fail	0.233975	999	999	0
14hpf_NoRT	NTC	1	celsr1b	999	0	Fail	0.233975	999	999	0
14hpf_NoRT	NTC	1	celsr2	999	0	Fail	0.233975	999	999	0
14hpf_NoRT	NTC	1	celsr3	999	0	Fail	0.233975	999	999	0
14hpf_NoRT	NTC	1	eltd1	999	0	Fail	0.233975	999	999	0
14hpf_NoRT	NTC	1	emrl12	999	0	Fail	0.233975	999	999	0
14hpf_NoRT	NTC	1	emrl14	25.3013	1	Pass	0.233975	79.948	999	1
14hpf_NoRT	NTC	1	emrl1/emrl2	23.4365	1	Pass	0.233975	75.7379	999	1
14hpf_NoRT	NTC	1	emrl7	999	0	Fail	0.233975	999	999	0
14hpf_NoRT	NTC	1	emrl13	999	0	Fail	0.233975	999	999	0
14hpf_NoRT	NTC	1	emrl6	999	0	Fail	0.233975	999	999	0
14hpf_NoRT	NTC	1	emrl4	27.7235	0.96	Pass	0.233975	79.8958	999	1
14hpf_NoRT	NTC	1	emrl10	999	0	Fail	0.233975	999	999	0
14hpf_NoRT	NTC	1	emrl11	999	0	Fail	0.233975	999	999	0
14hpf_NoRT	NTC	1	gapdh	23.5495	0.87	Pass	0.233975	78.0037	999	1
14hpf_NoRT	NTC	1	g6l4	27.6457	0.98	Pass	0.233975	78.7956	999	1
14hpf_NoRT	NTC	1	gpr112a	24.2184	0.99	Pass	0.233975	77.4501	999	1
14hpf_NoRT	NTC	1	gpr112b	25.859	0.88	Pass	0.233975	81.4771	999	1
14hpf_NoRT	NTC	1	gpr113b	999	0	Fail	0.233975	999	999	0
14hpf_NoRT	NTC	1	g8l4	999	0	Fail	0.233975	999	999	0
14hpf_NoRT	NTC	1	g6l3	999	0	Fail	0.233975	999	999	0
14hpf_NoRT	NTC	1	g6l2	26.4984	0.96	Pass	0.233975	79.9032	999	1
14hpf_NoRT	NTC	1	g6l1	999	0	Fail	0.233975	999	999	0
14hpf_NoRT	NTC	1	g6l5	26.3699	0.93	Pass	0.233975	82.4155	999	1
14hpf_NoRT	NTC	1	gpr123l	999	0	Fail	0.233975	999	999	0
14hpf_NoRT	NTC	1	gpr123	27.9078	0.96	Pass	0.233975	77.9286	999	1
14hpf_NoRT	NTC	1	gpr124	999	0	Fail	0.233975	999	999	0
14hpf_NoRT	NTC	1	gpr125	25.4973	1	Pass	0.233975	75.6515	999	1
14hpf_NoRT	NTC	1	gpr126	24.2564	1	Pass	0.233975	79.042	999	1
14hpf_NoRT	NTC	1	gpr128a	999	0	Fail	0.233975	999	999	0
14hpf_NoRT	NTC	1	gpr128b	25.4066	0.74	Pass	0.233975	80.6165	999	1
14hpf_NoRT	NTC	1	gpr133	999	0	Fail	0.233975	999	999	0
14hpf_NoRT	NTC	1	gpr144	22.7561	0.99	Pass	0.233975	75.9603	999	1
14hpf_NoRT	NTC	1	gpr56	26.9969	0.97	Pass	0.233975	81.7749	999	1
14hpf_NoRT	NTC	1	gpr64b	28.7185	0.85	Pass	0.233975	76.1797	999	1
14hpf_NoRT	NTC	1	gpr64a	999	0	Fail	0.233975	999	999	0
14hpf_NoRT	NTC	1	gpr97	25.3377	0.98	Pass	0.233975	83.4402	999	1
14hpf_NoRT	NTC	1	gpr98	999	0	Fail	0.233975	999	999	0
14hpf_NoRT	NTC	1	ipo8	999	0	Fail	0.233975	999	999	0
14hpf_NoRT	NTC	1	lphn1a	999	0	Fail	0.233975	999	999	0
14hpf_NoRT	NTC	1	lphn1b	27.6289	0.97	Pass	0.233975	85.2293	999	1
14hpf_NoRT	NTC	1	lphn2a	999	0	Fail	0.233975	999	999	0
14hpf_NoRT	NTC	1	lphn2b	999	0	Fail	0.233975	999	999	0
14hpf_NoRT	NTC	1	lphn3	27.8251	0.89	Pass	0.233975	75.8323	999	1
14hpf_NoRT	NTC	1	tbp	999	0	Fail	0.233975	999	999	0
14hpf_NoRT	NTC	1	water control	999	0	Fail	0.233975	999	999	0
1hpf	Unknown	1	bai1a	21.0033	0.95	Pass	0.233975	83.618	999	1
1hpf	Unknown	1	bai1a	21.3052	0.79	Pass	0.233975	83.6022	999	1
1hpf	Unknown	1	bai1a	20.6512	0.95	Pass	0.233975	83.5727	999	1
1hpf	Unknown	1	bai1b	23.523	0.97	Pass	0.233975	84.7279	999	1
1hpf	Unknown	1	bai1b	23.8194	0.97	Pass	0.233975	84.9014	999	1
1hpf	Unknown	1	bai1b	22.9438	0.96	Pass	0.233975	84.8276	999	1
1hpf	Unknown	1	bai2	14.091	0.99	Pass	0.233975	84.0648	999	1
1hpf	Unknown	1	bai2	14.1308	0.99	Pass	0.233975	84.061	999	1
1hpf	Unknown	1	bai2	13.9931	0.99	Pass	0.233975	84.0004	999	1
1hpf	Unknown	1	bai3	19.4666	0.98	Pass	0.233975	84.917	999	1
1hpf	Unknown	1	bai3	19.651	0.98	Pass	0.233975	84.8527	999	1
1hpf	Unknown	1	bai3	19.153	0.98	Pass	0.233975	84.765	999	1
1hpf	Unknown	1	cd97b	24.3748	0.93	Pass	0.233975	86.1027	999	1
1hpf	Unknown	1	cd97b	25.7322	0.96	Pass	0.233975	86.1242	999	1
1hpf	Unknown	1	cd97b	25.6317	0.96	Pass	0.233975	85.9628	999	1
1hpf	Unknown	1	cd97d	16.8814	0.99	Pass	0.233975	84.3219	999	1
1hpf	Unknown	1	cd97d	16.7136	0.99	Pass	0.233975	84.2741	999	1
1hpf	Unknown	1	cd97d	16.5801	0.99	Pass	0.233975	84.2335	999	1
1hpf	Unknown	1	cd97a	21.0712	0.91	Pass	0.233975	79.0383	999	1
1hpf	Unknown	1	cd97a	20.674	0.92	Pass	0.233975	79.0615	999	1
1hpf	Unknown	1	cd97a	21.1815	0.91	Pass	0.233975	78.9914	999	1
1hpf	Unknown	1	cd97c	15.9216	0.98	Pass	0.233975	83.3568	999	1
1hpf	Unknown	1	cd97c	16.0263	0.98	Pass	0.233975	83.4112	999	1
1hpf	Unknown	1	cd97c	15.876	0.97	Pass	0.233975	83.4741	999	1
1hpf	Unknown	1	celsr1a	20.7434	0.92	Pass	0.233975	83.2598	999	1
1hpf	Unknown	1	celsr1a	20.3481	0.94	Pass	0.233975	83.2906	999	1
1hpf	Unknown	1	celsr1a	20.2677	0.93	Pass	0.233975	83.2267	999	1
1hpf	Unknown	1	celsr1b	17.8131	0.98	Pass	0.233975	83.8789	999	1
1hpf	Unknown	1	celsr1b	17.9705	0.98	Pass	0.233975	83.8563	999	1
1hpf	Unknown	1	celsr1b	17.7829	0.98	Pass	0.233975	83.8269	999	1
1hpf	Unknown	1	celsr2	14.4388	0.99	Pass	0.233975	84.9888	999	1
1hpf	Unknown	1	celsr2	14.5359	0.98	Pass	0.233975	84.9855	999	1
1hpf	Unknown	1	celsr2	14.4208	0.99	Pass	0.233975	84.9361	999	1
1hpf	Unknown	1	celsr3	16.5596	0.98	Pass	0.233975	81.9323	999	1
1hpf	Unknown	1	celsr3	16.5908	0.98	Pass	0.233975	81.9187	999	1
1hpf	Unknown	1	celsr3	16.444	0.98	Pass	0.233975	81.8849	999	1
1hpf	Unknown	1	eltd1	15.8754	0.98	Pass	0.233975	83.2358	999	1
1hpf	Unknown	1	eltd1	16.0031	0.98	Pass	0.233975	83.2408	999	1
1hpf	Unknown	1	eltd1	15.8843	0.98	Pass	0.233975	83.1938	999	1
1hpf	Unknown	1	emrl12	19.4724	0.97	Pass	0.233975	82.8082	999	1
1hpf	Unknown	1	emrl12	19.5532	0.98	Pass	0.233975	82.8165	999	1
1hpf	Unknown	1	emrl12	19.552	0.98	Pass	0.233975	82.7832	999	1
1hpf	Unknown	1	emrl14	18.3293	0.99	Pass	0.233975	80.8138	999	1
1hpf	Unknown	1	emrl14	18.4205	0.99	Pass	0.233975	80.8014	999	1
1hpf	Unknown	1	emrl14	18.285	0.98	Pass	0.233975	80.7601	999	1
1hpf	Unknown	1	emrl1/emrl2	20.8166	0.97	Pass	0.233975	83.021	999	1
1hpf	Unknown	1	emrl1/emrl2	20.8817	0.98	Pass	0.233975	83.0682	999	1
1hpf	Unknown	1	emrl1/emrl2	20.7271	0.96	Pass	0.233975	83.119	999	1
1hpf	Unknown	1	emrl7	999	0	Fail	0.233975	999	999	0
1hpf	Unknown	1	emrl7	999	0	Fail	0.233975	999	999	0
1hpf	Unknown	1	emrl7	999	0	Fail	0.233975	999	999	0
1hpf	Unknown	1	emrl13	26.4997	0.93	Pass	0.233975	83.628	999	1
1hpf	Unknown	1	emrl13	26.3168	0.92	Pass	0.233975	83.4118	999	1
1hpf	Unknown	1	emrl13	25.5503	0.72	Pass	0.233975	83.3271	999	1
1hpf	Unknown	1	emrl6	999	0	Fail	0.233975	999	999	0
1hpf	Unknown	1	emrl6	999	0	Fail	0.233975	999	999	0
1hpf	Unknown	1	emrl6	999	0	Fail	0.233975	999	999	0
1hpf	Unknown	1	emrl4	26.0717	0.98	Pass	0.233975	81.3588	999	1
1hpf	Unknown	1	emrl4	26.2869	0.91	Pass	0.233975	81.6347	999	1
1hpf	Unknown	1	emrl4	26.9325	0.95	Pass	0.233975	81.5834	999	1
1hpf	Unknown	1	emrl10	23.6709	0.95	Pass	0.233975	81.3479	999	1
1hpf	Unknown	1	emrl10	23.6659	0.95	Pass	0.233975	81.4192	999	1
1hpf	Unknown	1	emrl10	23.109	0.92	Pass	0.233975	81.3548	999	1
1hpf	Unknown	1	emrl11	17.8163	0.99	Pass	0.233975	82.8665	999	1
1hpf	Unknown	1	emrl11	17.7497	0.99	Pass	0.233975	82.856	999	1
1hpf	Unknown	1	emrl11	17.521	0.99	Pass	0.233975	82.8206	999	1
1hpf	Unknown	1	gapdh	7.78211	0.98	Pass	0.233975	82.1049	999	1
1hpf	Unknown	1	gapdh	7.8757	0.98	Pass	0.233975	82.0877	999	1
1hpf	Unknown	1	gapdh	7.72032	0.97	Pass	0.233975	82.0339	999	1
1hpf	Unknown	1	g6l4	25.0222	0.96	Pass	0.233975	78.8846	999	1
1hpf	Unknown	1	g6l4	26.236	0.99	Pass	0.233975	79.1848	999	1
1hpf	Unknown	1	g6l4	24.5649	0.92	Pass	0.233975	78.9222	999	1
1hpf	Unknown	1	gpr112a	21.5377	0.96	Pass	0.233975	85.1399	999	1
1hpf	Unknown	1	gpr112a	21.7379	0.96	Pass	0.233975	85.175	999	1
1hpf	Unknown	1	gpr112a	21.7064	0.95	Pass	0.233975	85.1576	999	1
1hpf	Unknown	1	gpr112b	24.7751	0.95	Pass	0.233975	82.2865	999	1
1hpf	Unknown	1	gpr112b	23.6511	0.9	Pass	0.233975	82.2888	999	1
1hpf	Unknown	1	gpr112b	24.2237	0.93	Pass	0.233975	81.5285	999	1
1hpf	Unknown	1	gpr113b	13.3399	0.98	Pass	0.233975	83.7719	999	1
1hpf	Unknown	1	gpr113b	13.4675	0.98	Pass	0.233975	83.7488	999	1
1hpf	Unknown	1	gpr113b	13.2828	0.98	Pass	0.233975	83.6933	999	1
1hpf	Unknown	1	g8l4	25.9559	0.98	Pass	0.233975	82.8741	999	1
1hpf	Unknown	1	g8l4	26.9419	0.98	Pass	0.233975	82.8924	999	1
1hpf	Unknown	1	g8l4	24.8488	0.97	Pass	0.233975	82.8326	999	1
1hpf	Unknown	1	g6l3	21.299	0.91	Pass	0.233975	81.6631	999	1
1hpf	Unknown	1	g6l3	21.7886	0.9	Pass	0.233975	81.4591	999	1
1hpf	Unknown	1	g6l3	21.8672	0.9	Pass	0.233975	81.4469	999	1
1hpf	Unknown	1	g6l2	999	0	Fail	0.233975	999	999	0
1hpf	Unknown	1	g6l2	999	0	Fail	0.233975	999	999	0
1hpf	Unknown	1	g6l2	999	0	Fail	0.233975	999	999	0
1hpf	Unknown	1	g6l1	17.8178	0.99	Pass	0.233975	81.9668	999	1
1hpf	Unknown	1	g6l1	18.0927	0.99	Pass	0.233975	81.9825	999	1
1hpf	Unknown	1	g6l1	17.8576	0.99	Pass	0.233975	81.924	999	1
1hpf	Unknown	1	g6l5	999	0	Fail	0.233975	999	999	0
1hpf	Unknown	1	g6l5	999	0	Fail	0.233975	999	999	0
1hpf	Unknown	1	g6l5	999	0	Fail	0.233975	999	999	0
1hpf	Unknown	1	gpr123l	20.5187	0.88	Pass	0.233975	87.0068	999	1
1hpf	Unknown	1	gpr123l	20.1474	0.95	Pass	0.233975	86.9557	999	1
1hpf	Unknown	1	gpr123l	20.3314	0.93	Pass	0.233975	86.9031	999	1
1hpf	Unknown	1	gpr123	16.0067	0.98	Pass	0.233975	85.2527	999	1
1hpf	Unknown	1	gpr123	16.0566	0.98	Pass	0.233975	85.2328	999	1
1hpf	Unknown	1	gpr123	15.8903	0.98	Pass	0.233975	85.175	999	1
1hpf	Unknown	1	gpr124	18.0653	0.97	Pass	0.233975	85.9071	999	1
1hpf	Unknown	1	gpr124	18.0493	0.97	Pass	0.233975	85.8837	999	1
1hpf	Unknown	1	gpr124	17.8665	0.96	Pass	0.233975	85.844	999	1
1hpf	Unknown	1	gpr125	11.5112	0.99	Pass	0.233975	85.2602	999	1
1hpf	Unknown	1	gpr125	11.5863	0.99	Pass	0.233975	85.2381	999	1
1hpf	Unknown	1	gpr125	11.4075	0.98	Pass	0.233975	85.1833	999	1
1hpf	Unknown	1	gpr126	21.8141	0.94	Pass	0.233975	84.2205	999	1
1hpf	Unknown	1	gpr126	21.9342	0.95	Pass	0.233975	84.1676	999	1
1hpf	Unknown	1	gpr126	21.7797	0.94	Pass	0.233975	84.2647	999	1
1hpf	Unknown	1	gpr128a	20.2125	0.94	Pass	0.233975	80.2348	999	1
1hpf	Unknown	1	gpr128a	20.5872	0.96	Pass	0.233975	80.265	999	1
1hpf	Unknown	1	gpr128a	20.2476	0.95	Pass	0.233975	80.1599	999	1
1hpf	Unknown	1	gpr128b	21.6041	0.92	Pass	0.233975	82.2024	999	1
1hpf	Unknown	1	gpr128b	21.2692	0.91	Pass	0.233975	82.356	999	1
1hpf	Unknown	1	gpr128b	21.2347	0.91	Pass	0.233975	82.274	999	1
1hpf	Unknown	1	gpr133	16.1554	0.99	Pass	0.233975	82.2211	999	1
1hpf	Unknown	1	gpr133	16.2398	0.98	Pass	0.233975	82.2126	999	1
1hpf	Unknown	1	gpr133	16.078	0.99	Pass	0.233975	82.1617	999	1
1hpf	Unknown	1	gpr144	16.0572	0.99	Pass	0.233975	84.3545	999	1
1hpf	Unknown	1	gpr144	16.128	0.99	Pass	0.233975	84.3292	999	1
1hpf	Unknown	1	gpr144	16.0624	0.99	Pass	0.233975	84.2464	999	1
1hpf	Unknown	1	gpr56	21.5299	0.87	Pass	0.233975	83.8711	999	1
1hpf	Unknown	1	gpr56	21.7518	0.92	Pass	0.233975	83.8154	999	1
1hpf	Unknown	1	gpr56	21.2106	0.91	Pass	0.233975	83.7435	999	1
1hpf	Unknown	1	gpr64b	28.9235	0.7	Pass	0.233975	76.5116	999	1
1hpf	Unknown	1	gpr64b	999	0	Fail	0.233975	999	999	0
1hpf	Unknown	1	gpr64b	999	0	Fail	0.233975	999	999	0
1hpf	Unknown	1	gpr64a	23.2631	0.94	Pass	0.233975	83.2448	999	1
1hpf	Unknown	1	gpr64a	23.1022	0.94	Pass	0.233975	83.4154	999	1
1hpf	Unknown	1	gpr64a	22.8374	0.94	Pass	0.233975	83.1294	999	1
1hpf	Unknown	1	gpr97	24.4546	0.97	Pass	0.233975	83.5862	999	1
1hpf	Unknown	1	gpr97	23.6538	0.95	Pass	0.233975	83.5832	999	1
1hpf	Unknown	1	gpr97	23.5294	0.96	Pass	0.233975	83.3225	999	1
1hpf	Unknown	1	gpr98	20.6519	0.96	Pass	0.233975	82.3797	999	1
1hpf	Unknown	1	gpr98	20.7338	0.97	Pass	0.233975	82.3892	999	1
1hpf	Unknown	1	gpr98	20.4674	0.96	Pass	0.233975	82.3687	999	1
1hpf	Unknown	1	ipo8	14.1346	0.98	Pass	0.233975	86.14	999	1
1hpf	Unknown	1	ipo8	14.2423	0.99	Pass	0.233975	86.1259	999	1
1hpf	Unknown	1	ipo8	13.9127	0.99	Pass	0.233975	86.102	999	1
1hpf	Unknown	1	lphn1a	21.6411	0.94	Pass	0.233975	84.9454	999	1
1hpf	Unknown	1	lphn1a	21.5691	0.95	Pass	0.233975	84.9326	999	1
1hpf	Unknown	1	lphn1a	21.4486	0.94	Pass	0.233975	84.9086	999	1
1hpf	Unknown	1	lphn1b	23.6504	0.96	Pass	0.233975	85.1641	999	1
1hpf	Unknown	1	lphn1b	23.9703	0.97	Pass	0.233975	85.0756	999	1
1hpf	Unknown	1	lphn1b	23.0548	0.94	Pass	0.233975	85.1143	999	1
1hpf	Unknown	1	lphn2a	15.4295	0.99	Pass	0.233975	84.1443	999	1
1hpf	Unknown	1	lphn2a	15.504	0.99	Pass	0.233975	84.1425	999	1
1hpf	Unknown	1	lphn2a	15.3243	0.98	Pass	0.233975	84.0723	999	1
1hpf	Unknown	1	lphn2b	15.3916	0.98	Pass	0.233975	84.2077	999	1
1hpf	Unknown	1	lphn2b	15.5268	0.99	Pass	0.233975	84.2034	999	1
1hpf	Unknown	1	lphn2b	15.3522	0.99	Pass	0.233975	84.1447	999	1
1hpf	Unknown	1	lphn3	16.4062	0.99	Pass	0.233975	85.7163	999	1
1hpf	Unknown	1	lphn3	16.198	0.99	Pass	0.233975	85.705	999	1
1hpf	Unknown	1	lphn3	15.9514	0.99	Pass	0.233975	85.6624	999	1
1hpf	Unknown	1	tbp	9.06402	0.98	Pass	0.233975	80.6579	999	1
1hpf	Unknown	1	tbp	9.22642	0.96	Pass	0.233975	80.6532	999	1
1hpf	Unknown	1	tbp	9.06434	0.96	Pass	0.233975	80.593	999	1
1hpf	Unknown	1	water control	999	0	Fail	0.233975	999	999	0
1hpf	Unknown	1	water control	999	0	Fail	0.233975	999	999	0
1hpf	Unknown	1	water control	999	0	Fail	0.233975	999	999	0
1hpf_NoRT	NTC	1	bai1a	999	0	Fail	0.233975	999	999	0
1hpf_NoRT	NTC	1	bai1b	26.9091	0.95	Pass	0.233975	77.5123	999	1
1hpf_NoRT	NTC	1	bai2	999	0	Fail	0.233975	999	999	0
1hpf_NoRT	NTC	1	bai3	28.7229	0.8	Pass	0.233975	76.4955	999	1
1hpf_NoRT	NTC	1	cd97b	999	0	Fail	0.233975	999	999	0
1hpf_NoRT	NTC	1	cd97d	999	0	Fail	0.233975	999	999	0
1hpf_NoRT	NTC	1	cd97a	999	0	Fail	0.233975	999	999	0
1hpf_NoRT	NTC	1	cd97c	999	0	Fail	0.233975	999	999	0
1hpf_NoRT	NTC	1	celsr1a	999	0	Fail	0.233975	999	999	0
1hpf_NoRT	NTC	1	celsr1b	27.2277	0.99	Pass	0.233975	75.7003	999	1
1hpf_NoRT	NTC	1	celsr2	999	0	Fail	0.233975	999	999	0
1hpf_NoRT	NTC	1	celsr3	999	0	Fail	0.233975	999	999	0
1hpf_NoRT	NTC	1	eltd1	999	0	Fail	0.233975	999	999	0
1hpf_NoRT	NTC	1	emrl12	28.732	0.79	Pass	0.233975	78.0205	999	1
1hpf_NoRT	NTC	1	emrl14	25.5309	1	Pass	0.233975	80.81	999	1
1hpf_NoRT	NTC	1	emrl1/emrl2	24.2121	0.99	Pass	0.233975	75.5428	999	1
1hpf_NoRT	NTC	1	emrl7	999	0	Fail	0.233975	999	999	0
1hpf_NoRT	NTC	1	emrl13	999	0	Fail	0.233975	999	999	0
1hpf_NoRT	NTC	1	emrl6	999	0	Fail	0.233975	999	999	0
1hpf_NoRT	NTC	1	emrl4	999	0	Fail	0.233975	999	999	0
1hpf_NoRT	NTC	1	emrl10	999	0	Fail	0.233975	999	999	0
1hpf_NoRT	NTC	1	emrl11	999	0	Fail	0.233975	999	999	0
1hpf_NoRT	NTC	1	gapdh	24.1318	0.85	Pass	0.233975	77.5614	999	1
1hpf_NoRT	NTC	1	g6l4	999	0	Fail	0.233975	999	999	0
1hpf_NoRT	NTC	1	gpr112a	24.3179	1	Pass	0.233975	78.0403	999	1
1hpf_NoRT	NTC	1	gpr112b	27.8296	0.93	Pass	0.233975	77.7429	999	1
1hpf_NoRT	NTC	1	gpr113b	999	0	Fail	0.233975	999	999	0
1hpf_NoRT	NTC	1	g8l4	999	0	Fail	0.233975	78.7401	999	1
1hpf_NoRT	NTC	1	g6l3	999	0	Fail	0.233975	999	999	0
1hpf_NoRT	NTC	1	g6l2	999	0	Fail	0.233975	999	999	0
1hpf_NoRT	NTC	1	g6l1	999	0	Fail	0.233975	999	999	0
1hpf_NoRT	NTC	1	g6l5	999	0	Fail	0.233975	999	999	0
1hpf_NoRT	NTC	1	gpr123l	999	0	Fail	0.233975	999	999	0
1hpf_NoRT	NTC	1	gpr123	25.5447	0.97	Pass	0.233975	83.7991	999	1
1hpf_NoRT	NTC	1	gpr124	999	0	Fail	0.233975	999	999	0
1hpf_NoRT	NTC	1	gpr125	24.8647	0.98	Pass	0.233975	75.7429	999	1
1hpf_NoRT	NTC	1	gpr126	27.5994	1	Pass	0.233975	77.5825	999	1
1hpf_NoRT	NTC	1	gpr128a	999	0	Fail	0.233975	999	999	0
1hpf_NoRT	NTC	1	gpr128b	28.1903	0.98	Pass	0.233975	77.3682	999	1
1hpf_NoRT	NTC	1	gpr133	999	0	Fail	0.233975	999	999	0
1hpf_NoRT	NTC	1	gpr144	22.6344	0.98	Pass	0.233975	75.9548	999	1
1hpf_NoRT	NTC	1	gpr56	26.9878	0.99	Pass	0.233975	84.1089	999	1
1hpf_NoRT	NTC	1	gpr64b	999	0	Fail	0.233975	999	999	0
1hpf_NoRT	NTC	1	gpr64a	28.0563	0.96	Pass	0.233975	77.8827	999	1
1hpf_NoRT	NTC	1	gpr97	999	0	Fail	0.233975	999	999	0
1hpf_NoRT	NTC	1	gpr98	999	0	Fail	0.233975	999	999	0
1hpf_NoRT	NTC	1	ipo8	999	0	Fail	0.233975	999	999	0
1hpf_NoRT	NTC	1	lphn1a	999	0	Fail	0.233975	999	999	0
1hpf_NoRT	NTC	1	lphn1b	999	0	Fail	0.233975	999	999	0
1hpf_NoRT	NTC	1	lphn2a	999	0	Fail	0.233975	999	999	0
1hpf_NoRT	NTC	1	lphn2b	28.2612	0.76	Pass	0.233975	79.0526	999	1
1hpf_NoRT	NTC	1	lphn3	999	0	Fail	0.233975	75.7274	999	1
1hpf_NoRT	NTC	1	tbp	999	0	Fail	0.233975	999	999	0
1hpf_NoRT	NTC	1	water control	999	0	Fail	0.233975	999	999	0
21dpf	Unknown	1	bai1a	14.8716	0.99	Pass	0.233975	83.2669	999	1
21dpf	Unknown	1	bai1a	15.0541	0.99	Pass	0.233975	83.3022	999	1
21dpf	Unknown	1	bai1a	14.8623	0.99	Pass	0.233975	83.7651	999	1
21dpf	Unknown	1	bai1b	17.9326	0.99	Pass	0.233975	84.6726	999	1
21dpf	Unknown	1	bai1b	17.9698	0.99	Pass	0.233975	84.6886	999	1
21dpf	Unknown	1	bai1b	17.814	0.99	Pass	0.233975	85.0305	999	1
21dpf	Unknown	1	bai2	15.1064	0.98	Pass	0.233975	83.8415	999	1
21dpf	Unknown	1	bai2	15.1542	0.99	Pass	0.233975	83.8645	999	1
21dpf	Unknown	1	bai2	15.0318	0.99	Pass	0.233975	84.2064	999	1
21dpf	Unknown	1	bai3	16.2839	0.99	Pass	0.233975	84.5989	999	1
21dpf	Unknown	1	bai3	16.4083	0.99	Pass	0.233975	84.6224	999	1
21dpf	Unknown	1	bai3	16.1255	0.99	Pass	0.233975	84.9395	999	1
21dpf	Unknown	1	cd97b	17.7591	0.96	Pass	0.233975	85.9211	999	1
21dpf	Unknown	1	cd97b	17.7911	0.97	Pass	0.233975	85.8897	999	1
21dpf	Unknown	1	cd97b	17.8049	0.97	Pass	0.233975	86.1602	999	1
21dpf	Unknown	1	cd97d	17.2959	0.98	Pass	0.233975	84.0696	999	1
21dpf	Unknown	1	cd97d	17.4349	0.98	Pass	0.233975	84.0787	999	1
21dpf	Unknown	1	cd97d	17.3815	0.99	Pass	0.233975	84.402	999	1
21dpf	Unknown	1	cd97a	15.9067	0.96	Pass	0.233975	79.0679	999	1
21dpf	Unknown	1	cd97a	16.1244	0.96	Pass	0.233975	79.093	999	1
21dpf	Unknown	1	cd97a	16.1545	0.97	Pass	0.233975	79.3823	999	1
21dpf	Unknown	1	cd97c	15.9729	0.98	Pass	0.233975	83.2291	999	1
21dpf	Unknown	1	cd97c	16.1049	0.96	Pass	0.233975	83.2345	999	1
21dpf	Unknown	1	cd97c	16.0933	0.97	Pass	0.233975	83.639	999	1
21dpf	Unknown	1	celsr1a	14.3827	0.99	Pass	0.233975	83.1848	999	1
21dpf	Unknown	1	celsr1a	14.496	0.99	Pass	0.233975	83.2076	999	1
21dpf	Unknown	1	celsr1a	14.4173	0.99	Pass	0.233975	83.6465	999	1
21dpf	Unknown	1	celsr1b	16.0993	0.98	Pass	0.233975	83.8015	999	1
21dpf	Unknown	1	celsr1b	16.4119	0.99	Pass	0.233975	83.7834	999	1
21dpf	Unknown	1	celsr1b	16.2994	0.98	Pass	0.233975	84.0551	999	1
21dpf	Unknown	1	celsr2	16.6685	0.99	Pass	0.233975	84.8554	999	1
21dpf	Unknown	1	celsr2	16.8272	0.98	Pass	0.233975	84.8867	999	1
21dpf	Unknown	1	celsr2	16.6982	0.98	Pass	0.233975	85.1807	999	1
21dpf	Unknown	1	celsr3	14.6827	0.99	Pass	0.233975	81.801	999	1
21dpf	Unknown	1	celsr3	14.7705	0.98	Pass	0.233975	81.8324	999	1
21dpf	Unknown	1	celsr3	14.6539	0.99	Pass	0.233975	82.1374	999	1
21dpf	Unknown	1	eltd1	16.9302	0.99	Pass	0.233975	83.1259	999	1
21dpf	Unknown	1	eltd1	17.058	0.99	Pass	0.233975	83.1454	999	1
21dpf	Unknown	1	eltd1	16.9566	0.99	Pass	0.233975	83.4319	999	1
21dpf	Unknown	1	emrl12	17.8063	0.98	Pass	0.233975	82.8513	999	1
21dpf	Unknown	1	emrl12	17.9718	0.99	Pass	0.233975	82.8807	999	1
21dpf	Unknown	1	emrl12	17.8	0.98	Pass	0.233975	83.1552	999	1
21dpf	Unknown	1	emrl14	17.3461	0.99	Pass	0.233975	80.7594	999	1
21dpf	Unknown	1	emrl14	17.4317	0.98	Pass	0.233975	80.7684	999	1
21dpf	Unknown	1	emrl14	17.4382	0.99	Pass	0.233975	81.0892	999	1
21dpf	Unknown	1	emrl1/emrl2	17.9909	0.93	Pass	0.233975	82.9708	999	1
21dpf	Unknown	1	emrl1/emrl2	18.3057	0.95	Pass	0.233975	83.0199	999	1
21dpf	Unknown	1	emrl1/emrl2	18.1518	0.95	Pass	0.233975	83.4675	999	1
21dpf	Unknown	1	emrl7	20.7231	0.97	Pass	0.233975	80.6808	999	1
21dpf	Unknown	1	emrl7	20.9125	0.97	Pass	0.233975	80.6987	999	1
21dpf	Unknown	1	emrl7	20.9147	0.98	Pass	0.233975	80.9932	999	1
21dpf	Unknown	1	emrl13	22.446	0.91	Pass	0.233975	83.4461	999	1
21dpf	Unknown	1	emrl13	22.6172	0.91	Pass	0.233975	83.4515	999	1
21dpf	Unknown	1	emrl13	22.759	0.91	Pass	0.233975	83.9145	999	1
21dpf	Unknown	1	emrl6	26.3387	0.96	Pass	0.233975	78.2573	999	1
21dpf	Unknown	1	emrl6	25.3112	0.94	Pass	0.233975	78.2685	999	1
21dpf	Unknown	1	emrl6	24.8966	0.94	Pass	0.233975	78.7386	999	1
21dpf	Unknown	1	emrl4	21.8596	0.79	Pass	0.233975	80.3644	999	1
21dpf	Unknown	1	emrl4	23.4045	0.86	Pass	0.233975	80.8668	999	1
21dpf	Unknown	1	emrl4	22.0059	0.82	Pass	0.233975	81.09	999	1
21dpf	Unknown	1	emrl10	17.0844	0.93	Pass	0.233975	79.9414	999	1
21dpf	Unknown	1	emrl10	17.2687	0.93	Pass	0.233975	79.957	999	1
21dpf	Unknown	1	emrl10	17.2009	0.94	Pass	0.233975	80.2036	999	1
21dpf	Unknown	1	emrl11	18.4457	0.99	Pass	0.233975	82.7751	999	1
21dpf	Unknown	1	emrl11	18.4463	0.99	Pass	0.233975	82.7897	999	1
21dpf	Unknown	1	emrl11	18.5388	0.99	Pass	0.233975	83.0101	999	1
21dpf	Unknown	1	gapdh	7.46022	0.97	Pass	0.233975	81.6633	999	1
21dpf	Unknown	1	gapdh	7.60482	0.98	Pass	0.233975	81.6536	999	1
21dpf	Unknown	1	gapdh	7.41002	0.99	Pass	0.233975	81.9898	999	1
21dpf	Unknown	1	g6l4	18.271	0.96	Pass	0.233975	78.4844	999	1
21dpf	Unknown	1	g6l4	18.3157	0.96	Pass	0.233975	78.6133	999	1
21dpf	Unknown	1	g6l4	18.4457	0.97	Pass	0.233975	78.8624	999	1
21dpf	Unknown	1	gpr112a	17.0205	0.99	Pass	0.233975	84.9691	999	1
21dpf	Unknown	1	gpr112a	17.1644	0.99	Pass	0.233975	84.973	999	1
21dpf	Unknown	1	gpr112a	17.0364	0.98	Pass	0.233975	85.3435	999	1
21dpf	Unknown	1	gpr112b	16.8471	0.95	Pass	0.233975	81.6097	999	1
21dpf	Unknown	1	gpr112b	16.9147	0.96	Pass	0.233975	81.6688	999	1
21dpf	Unknown	1	gpr112b	16.7879	0.96	Pass	0.233975	81.9344	999	1
21dpf	Unknown	1	gpr113b	17.298	0.97	Pass	0.233975	83.6733	999	1
21dpf	Unknown	1	gpr113b	17.5396	0.98	Pass	0.233975	83.7169	999	1
21dpf	Unknown	1	gpr113b	17.1621	0.98	Pass	0.233975	84.0294	999	1
21dpf	Unknown	1	g8l4	16.6663	0.99	Pass	0.233975	82.4508	999	1
21dpf	Unknown	1	g8l4	16.7678	0.99	Pass	0.233975	82.6053	999	1
21dpf	Unknown	1	g8l4	16.6221	1	Pass	0.233975	82.9369	999	1
21dpf	Unknown	1	g6l3	14.5103	0.98	Pass	0.233975	81.3315	999	1
21dpf	Unknown	1	g6l3	14.6339	0.98	Pass	0.233975	81.3476	999	1
21dpf	Unknown	1	g6l3	14.5163	0.98	Pass	0.233975	81.8035	999	1
21dpf	Unknown	1	g6l2	17.8499	0.99	Pass	0.233975	79.4381	999	1
21dpf	Unknown	1	g6l2	17.9754	0.99	Pass	0.233975	79.5773	999	1
21dpf	Unknown	1	g6l2	17.9044	0.99	Pass	0.233975	79.8871	999	1
21dpf	Unknown	1	g6l1	14.5427	0.98	Pass	0.233975	81.8796	999	1
21dpf	Unknown	1	g6l1	14.6725	0.99	Pass	0.233975	81.9025	999	1
21dpf	Unknown	1	g6l1	14.5816	0.99	Pass	0.233975	82.2	999	1
21dpf	Unknown	1	g6l5	17.594	0.98	Pass	0.233975	82.1036	999	1
21dpf	Unknown	1	g6l5	17.7068	0.98	Pass	0.233975	82.1394	999	1
21dpf	Unknown	1	g6l5	17.7713	0.99	Pass	0.233975	82.4657	999	1
21dpf	Unknown	1	gpr123l	16.4781	0.98	Pass	0.233975	86.8566	999	1
21dpf	Unknown	1	gpr123l	16.6615	0.98	Pass	0.233975	86.8869	999	1
21dpf	Unknown	1	gpr123l	16.3697	0.98	Pass	0.233975	87.2477	999	1
21dpf	Unknown	1	gpr123	17.3992	0.97	Pass	0.233975	85.1541	999	1
21dpf	Unknown	1	gpr123	17.582	0.97	Pass	0.233975	85.1094	999	1
21dpf	Unknown	1	gpr123	17.3191	0.98	Pass	0.233975	85.6579	999	1
21dpf	Unknown	1	gpr124	15.9694	0.99	Pass	0.233975	85.7562	999	1
21dpf	Unknown	1	gpr124	16.1567	0.98	Pass	0.233975	85.7904	999	1
21dpf	Unknown	1	gpr124	15.9941	0.99	Pass	0.233975	86.1226	999	1
21dpf	Unknown	1	gpr125	14.2925	0.99	Pass	0.233975	85.0889	999	1
21dpf	Unknown	1	gpr125	14.4151	0.99	Pass	0.233975	85.1244	999	1
21dpf	Unknown	1	gpr125	14.2922	0.99	Pass	0.233975	85.5989	999	1
21dpf	Unknown	1	gpr126	16.688	0.98	Pass	0.233975	84.1511	999	1
21dpf	Unknown	1	gpr126	16.7529	0.99	Pass	0.233975	84.1551	999	1
21dpf	Unknown	1	gpr126	16.6281	0.99	Pass	0.233975	84.6647	999	1
21dpf	Unknown	1	gpr128a	16.9219	0.99	Pass	0.233975	80.1245	999	1
21dpf	Unknown	1	gpr128a	17.1221	0.99	Pass	0.233975	80.1522	999	1
21dpf	Unknown	1	gpr128a	16.8856	0.98	Pass	0.233975	80.6303	999	1
21dpf	Unknown	1	gpr128b	16.8792	0.9	Pass	0.233975	80.5603	999	1
21dpf	Unknown	1	gpr128b	16.9407	0.9	Pass	0.233975	80.5942	999	1
21dpf	Unknown	1	gpr128b	16.786	0.91	Pass	0.233975	80.9295	999	1
21dpf	Unknown	1	gpr133	15.7681	0.99	Pass	0.233975	81.9658	999	1
21dpf	Unknown	1	gpr133	15.8734	0.99	Pass	0.233975	81.9925	999	1
21dpf	Unknown	1	gpr133	15.6384	0.99	Pass	0.233975	82.3214	999	1
21dpf	Unknown	1	gpr144	17.5104	0.99	Pass	0.233975	84.0118	999	1
21dpf	Unknown	1	gpr144	17.5917	0.99	Pass	0.233975	84.0563	999	1
21dpf	Unknown	1	gpr144	17.4665	0.99	Pass	0.233975	84.5303	999	1
21dpf	Unknown	1	gpr56	15.9524	0.98	Pass	0.233975	82.645	999	1
21dpf	Unknown	1	gpr56	16.0262	0.99	Pass	0.233975	82.6502	999	1
21dpf	Unknown	1	gpr56	15.9566	0.98	Pass	0.233975	83.0541	999	1
21dpf	Unknown	1	gpr64b	17.5352	0.99	Pass	0.233975	84.3444	999	1
21dpf	Unknown	1	gpr64b	17.4397	0.98	Pass	0.233975	84.3736	999	1
21dpf	Unknown	1	gpr64b	17.515	0.99	Pass	0.233975	84.882	999	1
21dpf	Unknown	1	gpr64a	17.3461	0.99	Pass	0.233975	82.946	999	1
21dpf	Unknown	1	gpr64a	17.4909	0.99	Pass	0.233975	82.9673	999	1
21dpf	Unknown	1	gpr64a	17.3964	0.99	Pass	0.233975	83.3447	999	1
21dpf	Unknown	1	gpr97	17.7051	0.98	Pass	0.233975	82.9828	999	1
21dpf	Unknown	1	gpr97	17.9297	0.98	Pass	0.233975	82.9213	999	1
21dpf	Unknown	1	gpr97	17.7935	0.99	Pass	0.233975	83.3649	999	1
21dpf	Unknown	1	gpr98	15.634	0.99	Pass	0.233975	82.1784	999	1
21dpf	Unknown	1	gpr98	15.7894	0.99	Pass	0.233975	82.2022	999	1
21dpf	Unknown	1	gpr98	15.5379	0.99	Pass	0.233975	82.6875	999	1
21dpf	Unknown	1	ipo8	14.9974	0.99	Pass	0.233975	85.846	999	1
21dpf	Unknown	1	ipo8	15.1223	0.99	Pass	0.233975	85.8782	999	1
21dpf	Unknown	1	ipo8	15.0488	0.99	Pass	0.233975	86.3924	999	1
21dpf	Unknown	1	lphn1a	16.269	0.99	Pass	0.233975	84.8271	999	1
21dpf	Unknown	1	lphn1a	16.4488	0.99	Pass	0.233975	84.8347	999	1
21dpf	Unknown	1	lphn1a	16.3979	0.98	Pass	0.233975	85.1187	999	1
21dpf	Unknown	1	lphn1b	16.8461	0.99	Pass	0.233975	84.9793	999	1
21dpf	Unknown	1	lphn1b	16.87	0.99	Pass	0.233975	84.9881	999	1
21dpf	Unknown	1	lphn1b	16.9171	1	Pass	0.233975	85.3111	999	1
21dpf	Unknown	1	lphn2a	14.6611	0.99	Pass	0.233975	84.0535	999	1
21dpf	Unknown	1	lphn2a	14.8099	0.98	Pass	0.233975	84.0607	999	1
21dpf	Unknown	1	lphn2a	14.7094	0.99	Pass	0.233975	84.3814	999	1
21dpf	Unknown	1	lphn2b	15.5025	0.99	Pass	0.233975	84.105	999	1
21dpf	Unknown	1	lphn2b	15.6147	0.99	Pass	0.233975	84.1183	999	1
21dpf	Unknown	1	lphn2b	15.4702	0.99	Pass	0.233975	84.435	999	1
21dpf	Unknown	1	lphn3	16.5245	0.99	Pass	0.233975	85.7192	999	1
21dpf	Unknown	1	lphn3	16.6245	0.99	Pass	0.233975	85.7027	999	1
21dpf	Unknown	1	lphn3	16.6041	0.99	Pass	0.233975	85.9746	999	1
21dpf	Unknown	1	tbp	13.9582	0.98	Pass	0.233975	80.4588	999	1
21dpf	Unknown	1	tbp	14.1444	0.98	Pass	0.233975	80.4623	999	1
21dpf	Unknown	1	tbp	14.0391	0.98	Pass	0.233975	80.8516	999	1
21dpf	Unknown	1	water control	999	0	Fail	0.233975	999	999	0
21dpf	Unknown	1	water control	999	0	Fail	0.233975	999	999	0
21dpf	Unknown	1	water control	999	0	Fail	0.233975	999	999	0
21dpf_NoRT	NTC	1	bai1a	999	0	Fail	0.233975	999	999	0
21dpf_NoRT	NTC	1	bai1b	25.2946	0.93	Pass	0.233975	87.0083	999	1
21dpf_NoRT	NTC	1	bai2	999	0	Fail	0.233975	999	999	0
21dpf_NoRT	NTC	1	bai3	20.8815	0.92	Pass	0.233975	84.1736	999	1
21dpf_NoRT	NTC	1	cd97b	22.4314	0.88	Pass	0.233975	85.4016	999	1
21dpf_NoRT	NTC	1	cd97d	20.6714	0.92	Pass	0.233975	83.7265	999	1
21dpf_NoRT	NTC	1	cd97a	17.2675	0.87	Pass	0.233975	79.82	999	1
21dpf_NoRT	NTC	1	cd97c	21.1013	0.8	Pass	0.233975	82.4296	999	1
21dpf_NoRT	NTC	1	celsr1a	999	0	Fail	0.233975	999	999	0
21dpf_NoRT	NTC	1	celsr1b	25.8831	0.97	Pass	0.233975	79.6325	999	1
21dpf_NoRT	NTC	1	celsr2	999	0	Fail	0.233975	999	999	0
21dpf_NoRT	NTC	1	celsr3	999	0	Fail	0.233975	999	999	0
21dpf_NoRT	NTC	1	eltd1	18.9585	0.97	Pass	0.233975	83.323	999	1
21dpf_NoRT	NTC	1	emrl12	18.4009	0.97	Pass	0.233975	83.0523	999	1
21dpf_NoRT	NTC	1	emrl14	17.8963	0.98	Pass	0.233975	80.9265	999	1
21dpf_NoRT	NTC	1	emrl1/emrl2	18.7884	0.87	Pass	0.233975	83.2004	999	1
21dpf_NoRT	NTC	1	emrl7	20.8432	0.98	Pass	0.233975	80.8308	999	1
21dpf_NoRT	NTC	1	emrl13	23.5544	0.92	Pass	0.233975	83.7864	999	1
21dpf_NoRT	NTC	1	emrl6	24.5959	0.98	Pass	0.233975	78.2928	999	1
21dpf_NoRT	NTC	1	emrl4	24.3334	0.91	Pass	0.233975	80.7461	999	1
21dpf_NoRT	NTC	1	emrl10	17.6984	0.92	Pass	0.233975	80.1855	999	1
21dpf_NoRT	NTC	1	emrl11	18.3171	0.99	Pass	0.233975	82.9398	999	1
21dpf_NoRT	NTC	1	gapdh	18.2426	0.91	Pass	0.233975	81.5602	999	1
21dpf_NoRT	NTC	1	g6l4	19.517	0.95	Pass	0.233975	78.8541	999	1
21dpf_NoRT	NTC	1	gpr112a	20.5036	0.98	Pass	0.233975	85.1475	999	1
21dpf_NoRT	NTC	1	gpr112b	17.6671	0.91	Pass	0.233975	81.359	999	1
21dpf_NoRT	NTC	1	gpr113b	18.6547	0.97	Pass	0.233975	83.9013	999	1
21dpf_NoRT	NTC	1	g8l4	19.0179	0.99	Pass	0.233975	82.8237	999	1
21dpf_NoRT	NTC	1	g6l3	16.573	0.98	Pass	0.233975	81.7212	999	1
21dpf_NoRT	NTC	1	g6l2	17.7145	0.99	Pass	0.233975	79.802	999	1
21dpf_NoRT	NTC	1	g6l1	18.3933	0.99	Pass	0.233975	82.0465	999	1
21dpf_NoRT	NTC	1	g6l5	19.3314	0.97	Pass	0.233975	82.619	999	1
21dpf_NoRT	NTC	1	gpr123l	999	0	Fail	0.233975	999	999	0
21dpf_NoRT	NTC	1	gpr123	20.9519	0.87	Pass	0.233975	83.8187	999	1
21dpf_NoRT	NTC	1	gpr124	22.0614	0.93	Pass	0.233975	86.0019	999	1
21dpf_NoRT	NTC	1	gpr125	25.5324	1	Pass	0.233975	75.4832	999	1
21dpf_NoRT	NTC	1	gpr126	25.7084	0.99	Pass	0.233975	79.011	999	1
21dpf_NoRT	NTC	1	gpr128a	17.3818	0.99	Pass	0.233975	80.3503	999	1
21dpf_NoRT	NTC	1	gpr128b	17.2379	0.89	Pass	0.233975	80.762	999	1
21dpf_NoRT	NTC	1	gpr133	18.7805	0.95	Pass	0.233975	82.3137	999	1
21dpf_NoRT	NTC	1	gpr144	20.6707	0.96	Pass	0.233975	83.8344	999	1
21dpf_NoRT	NTC	1	gpr56	20.2778	0.82	Pass	0.233975	81.5685	999	1
21dpf_NoRT	NTC	1	gpr64b	20.3843	0.95	Pass	0.233975	84.8127	999	1
21dpf_NoRT	NTC	1	gpr64a	999	0	Fail	0.233975	999	999	0
21dpf_NoRT	NTC	1	gpr97	20.7513	0.98	Pass	0.233975	83.1939	999	1
21dpf_NoRT	NTC	1	gpr98	999	0	Fail	0.233975	999	999	0
21dpf_NoRT	NTC	1	ipo8	19.9769	0.94	Pass	0.233975	85.3529	999	1
21dpf_NoRT	NTC	1	lphn1a	20.6279	0.98	Pass	0.233975	84.9959	999	1
21dpf_NoRT	NTC	1	lphn1b	21.8181	0.95	Pass	0.233975	85.1882	999	1
21dpf_NoRT	NTC	1	lphn2a	27.7564	0.98	Pass	0.233975	75.159	999	1
21dpf_NoRT	NTC	1	lphn2b	999	0	Fail	0.233975	999	999	0
21dpf_NoRT	NTC	1	lphn3	27.9765	0.97	Pass	0.233975	76.3089	999	1
21dpf_NoRT	NTC	1	tbp	999	0	Fail	0.233975	999	999	0
21dpf_NoRT	NTC	1	water control	999	0	Fail	0.233975	999	999	0
24hpf	Unknown	1	bai1a	16.2906	0.99	Pass	0.233975	83.2581	999	1
24hpf	Unknown	1	bai1a	16.3489	0.99	Pass	0.233975	83.2558	999	1
24hpf	Unknown	1	bai1a	16.3808	0.99	Pass	0.233975	83.2904	999	1
24hpf	Unknown	1	bai1b	19.9861	0.98	Pass	0.233975	84.6553	999	1
24hpf	Unknown	1	bai1b	20.2095	0.98	Pass	0.233975	84.7215	999	1
24hpf	Unknown	1	bai1b	20.0796	0.98	Pass	0.233975	84.7255	999	1
24hpf	Unknown	1	bai2	17.3652	0.99	Pass	0.233975	83.8493	999	1
24hpf	Unknown	1	bai2	17.367	0.99	Pass	0.233975	83.8596	999	1
24hpf	Unknown	1	bai2	17.442	0.99	Pass	0.233975	83.8371	999	1
24hpf	Unknown	1	bai3	17.8648	0.99	Pass	0.233975	84.5828	999	1
24hpf	Unknown	1	bai3	18.07	0.99	Pass	0.233975	84.4484	999	1
24hpf	Unknown	1	bai3	17.6003	0.99	Pass	0.233975	84.5829	999	1
24hpf	Unknown	1	cd97b	17.3226	0.98	Pass	0.233975	85.7871	999	1
24hpf	Unknown	1	cd97b	17.3561	0.97	Pass	0.233975	85.7551	999	1
24hpf	Unknown	1	cd97b	17.4845	0.97	Pass	0.233975	85.7777	999	1
24hpf	Unknown	1	cd97d	17.9676	0.98	Pass	0.233975	84.036	999	1
24hpf	Unknown	1	cd97d	17.9396	0.98	Pass	0.233975	84.0786	999	1
24hpf	Unknown	1	cd97d	17.9895	0.98	Pass	0.233975	84.0734	999	1
24hpf	Unknown	1	cd97a	19.8139	0.96	Pass	0.233975	78.8755	999	1
24hpf	Unknown	1	cd97a	19.5927	0.96	Pass	0.233975	78.8597	999	1
24hpf	Unknown	1	cd97a	19.8583	0.95	Pass	0.233975	78.9209	999	1
24hpf	Unknown	1	cd97c	17.3927	0.97	Pass	0.233975	83.1749	999	1
24hpf	Unknown	1	cd97c	17.4467	0.97	Pass	0.233975	83.1847	999	1
24hpf	Unknown	1	cd97c	17.3977	0.97	Pass	0.233975	83.1904	999	1
24hpf	Unknown	1	celsr1a	13.2212	0.99	Pass	0.233975	83.1653	999	1
24hpf	Unknown	1	celsr1a	13.1933	0.99	Pass	0.233975	83.1597	999	1
24hpf	Unknown	1	celsr1a	13.2182	0.99	Pass	0.233975	83.1746	999	1
24hpf	Unknown	1	celsr1b	13.4515	0.99	Pass	0.233975	83.7885	999	1
24hpf	Unknown	1	celsr1b	13.4375	0.99	Pass	0.233975	83.7523	999	1
24hpf	Unknown	1	celsr1b	13.4445	0.99	Pass	0.233975	83.7756	999	1
24hpf	Unknown	1	celsr2	12.8769	0.99	Pass	0.233975	84.8607	999	1
24hpf	Unknown	1	celsr2	12.8794	0.99	Pass	0.233975	84.8583	999	1
24hpf	Unknown	1	celsr2	12.9106	0.99	Pass	0.233975	84.8683	999	1
24hpf	Unknown	1	celsr3	14.7067	0.99	Pass	0.233975	81.7783	999	1
24hpf	Unknown	1	celsr3	14.8062	0.99	Pass	0.233975	81.774	999	1
24hpf	Unknown	1	celsr3	14.6617	0.99	Pass	0.233975	81.7944	999	1
24hpf	Unknown	1	eltd1	16.8416	0.99	Pass	0.233975	83.0836	999	1
24hpf	Unknown	1	eltd1	16.7905	0.99	Pass	0.233975	83.1169	999	1
24hpf	Unknown	1	eltd1	16.7889	0.99	Pass	0.233975	83.0999	999	1
24hpf	Unknown	1	emrl12	21.6157	0.97	Pass	0.233975	82.8708	999	1
24hpf	Unknown	1	emrl12	21.6467	0.96	Pass	0.233975	82.7622	999	1
24hpf	Unknown	1	emrl12	21.5987	0.97	Pass	0.233975	82.7213	999	1
24hpf	Unknown	1	emrl14	20.7345	0.99	Pass	0.233975	80.8174	999	1
24hpf	Unknown	1	emrl14	20.7693	0.99	Pass	0.233975	80.8081	999	1
24hpf	Unknown	1	emrl14	20.8014	0.99	Pass	0.233975	80.7715	999	1
24hpf	Unknown	1	emrl1/emrl2	18.9589	0.98	Pass	0.233975	82.9744	999	1
24hpf	Unknown	1	emrl1/emrl2	18.6882	0.98	Pass	0.233975	82.9443	999	1
24hpf	Unknown	1	emrl1/emrl2	18.7389	0.98	Pass	0.233975	82.9332	999	1
24hpf	Unknown	1	emrl7	21.9061	0.96	Pass	0.233975	80.7332	999	1
24hpf	Unknown	1	emrl7	21.8901	0.96	Pass	0.233975	80.6642	999	1
24hpf	Unknown	1	emrl7	22.6195	0.97	Pass	0.233975	80.7102	999	1
24hpf	Unknown	1	emrl13	27.3442	0.95	Pass	0.233975	83.6962	999	1
24hpf	Unknown	1	emrl13	27.8113	0.66	Pass	0.233975	83.734	999	1
24hpf	Unknown	1	emrl13	27.1414	0.65	Pass	0.233975	83.7215	999	1
24hpf	Unknown	1	emrl6	26.8552	0.98	Pass	0.233975	78.2879	999	1
24hpf	Unknown	1	emrl6	25.5855	0.96	Pass	0.233975	78.2691	999	1
24hpf	Unknown	1	emrl6	26.4705	0.93	Pass	0.233975	78.275	999	1
24hpf	Unknown	1	emrl4	24.2955	0.91	Pass	0.233975	81.1705	999	1
24hpf	Unknown	1	emrl4	22.9393	0.92	Pass	0.233975	81.2361	999	1
24hpf	Unknown	1	emrl4	23.6101	0.87	Pass	0.233975	80.9331	999	1
24hpf	Unknown	1	emrl10	18.6552	0.92	Pass	0.233975	79.9329	999	1
24hpf	Unknown	1	emrl10	18.7356	0.91	Pass	0.233975	79.9542	999	1
24hpf	Unknown	1	emrl10	18.5283	0.91	Pass	0.233975	79.9325	999	1
24hpf	Unknown	1	emrl11	23.2529	0.96	Pass	0.233975	82.7394	999	1
24hpf	Unknown	1	emrl11	23.2812	0.84	Pass	0.233975	82.9157	999	1
24hpf	Unknown	1	emrl11	22.4284	0.93	Pass	0.233975	82.8443	999	1
24hpf	Unknown	1	gapdh	9.23332	0.98	Pass	0.233975	81.6793	999	1
24hpf	Unknown	1	gapdh	9.1644	0.98	Pass	0.233975	81.6964	999	1
24hpf	Unknown	1	gapdh	9.21566	0.98	Pass	0.233975	81.7107	999	1
24hpf	Unknown	1	g6l4	18.4824	0.97	Pass	0.233975	78.3293	999	1
24hpf	Unknown	1	g6l4	18.4245	0.97	Pass	0.233975	78.3475	999	1
24hpf	Unknown	1	g6l4	18.4213	0.97	Pass	0.233975	78.3514	999	1
24hpf	Unknown	1	gpr112a	21.3327	0.98	Pass	0.233975	84.947	999	1
24hpf	Unknown	1	gpr112a	21.7267	0.97	Pass	0.233975	84.946	999	1
24hpf	Unknown	1	gpr112a	21.6549	0.97	Pass	0.233975	84.8925	999	1
24hpf	Unknown	1	gpr112b	19.8206	0.93	Pass	0.233975	82.0858	999	1
24hpf	Unknown	1	gpr112b	19.7835	0.94	Pass	0.233975	82.0502	999	1
24hpf	Unknown	1	gpr112b	19.6659	0.92	Pass	0.233975	81.9575	999	1
24hpf	Unknown	1	gpr113b	18.9645	0.96	Pass	0.233975	83.6761	999	1
24hpf	Unknown	1	gpr113b	18.9955	0.96	Pass	0.233975	83.7403	999	1
24hpf	Unknown	1	gpr113b	18.8377	0.97	Pass	0.233975	83.767	999	1
24hpf	Unknown	1	g8l4	19.5613	0.99	Pass	0.233975	82.6092	999	1
24hpf	Unknown	1	g8l4	19.6286	0.99	Pass	0.233975	82.4369	999	1
24hpf	Unknown	1	g8l4	19.6638	0.99	Pass	0.233975	82.5914	999	1
24hpf	Unknown	1	g6l3	16.8387	0.98	Pass	0.233975	81.2995	999	1
24hpf	Unknown	1	g6l3	16.7978	0.98	Pass	0.233975	81.2925	999	1
24hpf	Unknown	1	g6l3	16.8359	0.98	Pass	0.233975	81.3095	999	1
24hpf	Unknown	1	g6l2	22.746	0.95	Pass	0.233975	79.6689	999	1
24hpf	Unknown	1	g6l2	22.7389	0.96	Pass	0.233975	79.6458	999	1
24hpf	Unknown	1	g6l2	22.6742	0.95	Pass	0.233975	79.6937	999	1
24hpf	Unknown	1	g6l1	16.0243	0.99	Pass	0.233975	81.8435	999	1
24hpf	Unknown	1	g6l1	16.0194	0.99	Pass	0.233975	81.8343	999	1
24hpf	Unknown	1	g6l1	16.0377	0.99	Pass	0.233975	81.8582	999	1
24hpf	Unknown	1	g6l5	19.6706	0.97	Pass	0.233975	81.8065	999	1
24hpf	Unknown	1	g6l5	19.75	0.97	Pass	0.233975	81.8767	999	1
24hpf	Unknown	1	g6l5	19.7239	0.96	Pass	0.233975	81.9374	999	1
24hpf	Unknown	1	gpr123l	18.5901	0.97	Pass	0.233975	86.8641	999	1
24hpf	Unknown	1	gpr123l	18.5655	0.97	Pass	0.233975	86.8333	999	1
24hpf	Unknown	1	gpr123l	18.5637	0.97	Pass	0.233975	86.872	999	1
24hpf	Unknown	1	gpr123	19.4641	0.95	Pass	0.233975	85.0546	999	1
24hpf	Unknown	1	gpr123	19.3701	0.95	Pass	0.233975	84.9951	999	1
24hpf	Unknown	1	gpr123	18.9771	0.95	Pass	0.233975	85.0086	999	1
24hpf	Unknown	1	gpr124	16.479	0.99	Pass	0.233975	85.7219	999	1
24hpf	Unknown	1	gpr124	16.4507	0.99	Pass	0.233975	85.7398	999	1
24hpf	Unknown	1	gpr124	16.5144	0.98	Pass	0.233975	85.7427	999	1
24hpf	Unknown	1	gpr125	13.659	0.99	Pass	0.233975	85.067	999	1
24hpf	Unknown	1	gpr125	13.6732	0.99	Pass	0.233975	85.0518	999	1
24hpf	Unknown	1	gpr125	13.6862	0.99	Pass	0.233975	85.0801	999	1
24hpf	Unknown	1	gpr126	17.9465	0.99	Pass	0.233975	84.1065	999	1
24hpf	Unknown	1	gpr126	17.8599	0.99	Pass	0.233975	84.0678	999	1
24hpf	Unknown	1	gpr126	17.8764	0.98	Pass	0.233975	84.1392	999	1
24hpf	Unknown	1	gpr128a	20.8058	0.97	Pass	0.233975	80.0465	999	1
24hpf	Unknown	1	gpr128a	20.8188	0.96	Pass	0.233975	80.1226	999	1
24hpf	Unknown	1	gpr128a	20.9998	0.96	Pass	0.233975	80.0317	999	1
24hpf	Unknown	1	gpr128b	20.5515	0.83	Pass	0.233975	81.6469	999	1
24hpf	Unknown	1	gpr128b	20.6762	0.9	Pass	0.233975	81.7766	999	1
24hpf	Unknown	1	gpr128b	20.3997	0.9	Pass	0.233975	81.2144	999	1
24hpf	Unknown	1	gpr133	15.8742	0.99	Pass	0.233975	82.0134	999	1
24hpf	Unknown	1	gpr133	15.9448	0.99	Pass	0.233975	82.0305	999	1
24hpf	Unknown	1	gpr133	15.9042	0.99	Pass	0.233975	82.022	999	1
24hpf	Unknown	1	gpr144	14.5283	0.99	Pass	0.233975	84.1149	999	1
24hpf	Unknown	1	gpr144	14.6384	0.99	Pass	0.233975	84.0973	999	1
24hpf	Unknown	1	gpr144	14.5272	0.99	Pass	0.233975	84.1307	999	1
24hpf	Unknown	1	gpr56	13.7371	0.98	Pass	0.233975	82.9954	999	1
24hpf	Unknown	1	gpr56	13.7498	0.96	Pass	0.233975	83.0053	999	1
24hpf	Unknown	1	gpr56	13.6946	0.96	Pass	0.233975	83.0279	999	1
24hpf	Unknown	1	gpr64b	17.4495	0.98	Pass	0.233975	84.3605	999	1
24hpf	Unknown	1	gpr64b	17.4393	0.99	Pass	0.233975	84.3344	999	1
24hpf	Unknown	1	gpr64b	17.6923	0.98	Pass	0.233975	84.3715	999	1
24hpf	Unknown	1	gpr64a	19.5481	0.96	Pass	0.233975	82.8779	999	1
24hpf	Unknown	1	gpr64a	19.7366	0.97	Pass	0.233975	82.8842	999	1
24hpf	Unknown	1	gpr64a	19.8442	0.96	Pass	0.233975	82.8719	999	1
24hpf	Unknown	1	gpr97	19.9671	0.98	Pass	0.233975	83.2668	999	1
24hpf	Unknown	1	gpr97	19.8973	0.98	Pass	0.233975	83.1904	999	1
24hpf	Unknown	1	gpr97	19.8583	0.98	Pass	0.233975	83.3336	999	1
24hpf	Unknown	1	gpr98	13.2575	0.99	Pass	0.233975	82.2045	999	1
24hpf	Unknown	1	gpr98	13.313	0.99	Pass	0.233975	82.2112	999	1
24hpf	Unknown	1	gpr98	13.3368	0.99	Pass	0.233975	82.2269	999	1
24hpf	Unknown	1	ipo8	14.5071	0.99	Pass	0.233975	85.8251	999	1
24hpf	Unknown	1	ipo8	14.5133	0.99	Pass	0.233975	85.8329	999	1
24hpf	Unknown	1	ipo8	14.5587	0.99	Pass	0.233975	85.8453	999	1
24hpf	Unknown	1	lphn1a	18.0152	0.99	Pass	0.233975	84.7805	999	1
24hpf	Unknown	1	lphn1a	17.9354	0.99	Pass	0.233975	84.7846	999	1
24hpf	Unknown	1	lphn1a	17.92	0.99	Pass	0.233975	84.7791	999	1
24hpf	Unknown	1	lphn1b	19.3077	0.99	Pass	0.233975	84.9638	999	1
24hpf	Unknown	1	lphn1b	19.1573	0.99	Pass	0.233975	84.946	999	1
24hpf	Unknown	1	lphn1b	19.2698	0.99	Pass	0.233975	84.9634	999	1
24hpf	Unknown	1	lphn2a	13.4119	0.99	Pass	0.233975	84.0207	999	1
24hpf	Unknown	1	lphn2a	13.3613	0.99	Pass	0.233975	84.032	999	1
24hpf	Unknown	1	lphn2a	13.4041	0.99	Pass	0.233975	84.0461	999	1
24hpf	Unknown	1	lphn2b	13.5408	0.99	Pass	0.233975	84.0949	999	1
24hpf	Unknown	1	lphn2b	13.5551	0.99	Pass	0.233975	84.0775	999	1
24hpf	Unknown	1	lphn2b	13.5793	0.99	Pass	0.233975	84.0948	999	1
24hpf	Unknown	1	lphn3	17.7152	0.99	Pass	0.233975	85.687	999	1
24hpf	Unknown	1	lphn3	17.7393	0.99	Pass	0.233975	85.6614	999	1
24hpf	Unknown	1	lphn3	17.7528	0.99	Pass	0.233975	85.6575	999	1
24hpf	Unknown	1	tbp	13.1329	0.98	Pass	0.233975	80.4438	999	1
24hpf	Unknown	1	tbp	13.1404	0.97	Pass	0.233975	80.4362	999	1
24hpf	Unknown	1	tbp	13.134	0.98	Pass	0.233975	80.4559	999	1
24hpf	Unknown	1	water control	999	0	Fail	0.233975	999	999	0
24hpf	Unknown	1	water control	999	0	Fail	0.233975	999	999	0
24hpf	Unknown	1	water control	999	0	Fail	0.233975	999	999	0
24hpf_NoRT	NTC	1	bai1a	999	0	Fail	0.233975	999	999	0
24hpf_NoRT	NTC	1	bai1b	26.0885	0.93	Pass	0.233975	86.9725	999	1
24hpf_NoRT	NTC	1	bai2	999	0	Fail	0.233975	999	999	0
24hpf_NoRT	NTC	1	bai3	23.9333	0.92	Pass	0.233975	84.0096	999	1
24hpf_NoRT	NTC	1	cd97b	27.658	0.99	Pass	0.233975	85.6826	999	1
24hpf_NoRT	NTC	1	cd97d	25.0933	0.96	Pass	0.233975	83.8068	999	1
24hpf_NoRT	NTC	1	cd97a	23.2037	0.89	Pass	0.233975	79.6253	999	1
24hpf_NoRT	NTC	1	cd97c	25.5872	0.98	Pass	0.233975	82.2594	999	1
24hpf_NoRT	NTC	1	celsr1a	999	0	Fail	0.233975	999	999	0
24hpf_NoRT	NTC	1	celsr1b	999	0	Fail	0.233975	999	999	0
24hpf_NoRT	NTC	1	celsr2	999	0	Fail	0.233975	999	999	0
24hpf_NoRT	NTC	1	celsr3	999	0	Fail	0.233975	999	999	0
24hpf_NoRT	NTC	1	eltd1	23.5628	0.95	Pass	0.233975	83.085	999	1
24hpf_NoRT	NTC	1	emrl12	23.2251	0.94	Pass	0.233975	82.931	999	1
24hpf_NoRT	NTC	1	emrl14	23.0044	0.99	Pass	0.233975	80.6887	999	1
24hpf_NoRT	NTC	1	emrl1/emrl2	22.6741	0.99	Pass	0.233975	75.6382	999	1
24hpf_NoRT	NTC	1	emrl7	23.7128	0.99	Pass	0.233975	80.6379	999	1
24hpf_NoRT	NTC	1	emrl13	28.021	0.96	Pass	0.233975	83.7116	999	1
24hpf_NoRT	NTC	1	emrl6	999	0	Fail	0.233975	78.3223	999	1
24hpf_NoRT	NTC	1	emrl4	999	0	Fail	0.233975	999	999	0
24hpf_NoRT	NTC	1	emrl10	23.2677	0.9	Pass	0.233975	80.1192	999	1
24hpf_NoRT	NTC	1	emrl11	23.8021	0.97	Pass	0.233975	82.6902	999	1
24hpf_NoRT	NTC	1	gapdh	21.8848	0.91	Pass	0.233975	77.5104	999	1
24hpf_NoRT	NTC	1	g6l4	23.8377	0.96	Pass	0.233975	78.6145	999	1
24hpf_NoRT	NTC	1	gpr112a	24.376	0.85	Pass	0.233975	78.841	999	1
24hpf_NoRT	NTC	1	gpr112b	22.1152	0.86	Pass	0.233975	81.1202	999	1
24hpf_NoRT	NTC	1	gpr113b	24.3128	0.94	Pass	0.233975	83.7868	999	1
24hpf_NoRT	NTC	1	g8l4	23.1016	0.95	Pass	0.233975	82.6506	999	1
24hpf_NoRT	NTC	1	g6l3	22.4832	0.93	Pass	0.233975	81.2535	999	1
24hpf_NoRT	NTC	1	g6l2	22.8307	0.96	Pass	0.233975	79.6763	999	1
24hpf_NoRT	NTC	1	g6l1	23.1947	0.95	Pass	0.233975	81.9759	999	1
24hpf_NoRT	NTC	1	g6l5	23.4679	0.91	Pass	0.233975	82.1253	999	1
24hpf_NoRT	NTC	1	gpr123l	28.5457	0.83	Pass	0.233975	76.5787	999	1
24hpf_NoRT	NTC	1	gpr123	25.2861	0.96	Pass	0.233975	84.1071	999	1
24hpf_NoRT	NTC	1	gpr124	25.5662	0.89	Pass	0.233975	85.83	999	1
24hpf_NoRT	NTC	1	gpr125	24.3893	1	Pass	0.233975	75.6159	999	1
24hpf_NoRT	NTC	1	gpr126	25.7522	1	Pass	0.233975	78.6647	999	1
24hpf_NoRT	NTC	1	gpr128a	22.3791	0.95	Pass	0.233975	80.1461	999	1
24hpf_NoRT	NTC	1	gpr128b	23.3515	0.89	Pass	0.233975	80.3525	999	1
24hpf_NoRT	NTC	1	gpr133	999	0	Fail	0.233975	82.6633	999	1
24hpf_NoRT	NTC	1	gpr144	22.2819	0.97	Pass	0.233975	75.6689	999	1
24hpf_NoRT	NTC	1	gpr56	23.4629	0.92	Pass	0.233975	83.738	999	1
24hpf_NoRT	NTC	1	gpr64b	26.2961	0.99	Pass	0.233975	84.7737	999	1
24hpf_NoRT	NTC	1	gpr64a	999	0	Fail	0.233975	999	999	0
24hpf_NoRT	NTC	1	gpr97	23.4025	0.98	Pass	0.233975	83.1407	999	1
24hpf_NoRT	NTC	1	gpr98	999	0	Fail	0.233975	999	999	0
24hpf_NoRT	NTC	1	ipo8	25.3733	0.92	Pass	0.233975	85.1664	999	1
24hpf_NoRT	NTC	1	lphn1a	24.2189	0.94	Pass	0.233975	84.928	999	1
24hpf_NoRT	NTC	1	lphn1b	999	0	Fail	0.233975	85.2135	999	1
24hpf_NoRT	NTC	1	lphn2a	999	0	Fail	0.233975	999	999	0
24hpf_NoRT	NTC	1	lphn2b	999	0	Fail	0.233975	999	999	0
24hpf_NoRT	NTC	1	lphn3	28.4323	0.84	Pass	0.233975	75.7521	999	1
24hpf_NoRT	NTC	1	tbp	27.6578	0.96	Pass	0.233975	77.1582	999	1
24hpf_NoRT	NTC	1	water control	999	0	Fail	0.233975	999	999	0
3dpf	Unknown	1	bai1a	13.4427	0.99	Pass	0.233975	83.3256	999	1
3dpf	Unknown	1	bai1a	13.5235	0.99	Pass	0.233975	83.3555	999	1
3dpf	Unknown	1	bai1a	13.3141	0.99	Pass	0.233975	83.3172	999	1
3dpf	Unknown	1	bai1b	16.4494	0.99	Pass	0.233975	84.7724	999	1
3dpf	Unknown	1	bai1b	16.55	0.99	Pass	0.233975	84.7885	999	1
3dpf	Unknown	1	bai1b	16.3866	0.99	Pass	0.233975	84.7139	999	1
3dpf	Unknown	1	bai2	13.8832	0.99	Pass	0.233975	83.888	999	1
3dpf	Unknown	1	bai2	14.044	0.99	Pass	0.233975	83.9003	999	1
3dpf	Unknown	1	bai2	13.8403	0.99	Pass	0.233975	83.8757	999	1
3dpf	Unknown	1	bai3	14.8604	0.99	Pass	0.233975	84.637	999	1
3dpf	Unknown	1	bai3	14.9171	0.99	Pass	0.233975	84.6493	999	1
3dpf	Unknown	1	bai3	14.8207	0.99	Pass	0.233975	84.6294	999	1
3dpf	Unknown	1	cd97b	18.0756	0.97	Pass	0.233975	85.8445	999	1
3dpf	Unknown	1	cd97b	18.1245	0.97	Pass	0.233975	85.8623	999	1
3dpf	Unknown	1	cd97b	17.9536	0.97	Pass	0.233975	85.8585	999	1
3dpf	Unknown	1	cd97d	18.2288	0.98	Pass	0.233975	83.9144	999	1
3dpf	Unknown	1	cd97d	18.4093	0.98	Pass	0.233975	83.9756	999	1
3dpf	Unknown	1	cd97d	18.2017	0.97	Pass	0.233975	83.8748	999	1
3dpf	Unknown	1	cd97a	17.7776	0.96	Pass	0.233975	79.0223	999	1
3dpf	Unknown	1	cd97a	17.7892	0.96	Pass	0.233975	79.0693	999	1
3dpf	Unknown	1	cd97a	17.5709	0.96	Pass	0.233975	79.0336	999	1
3dpf	Unknown	1	cd97c	16.5758	0.97	Pass	0.233975	83.1433	999	1
3dpf	Unknown	1	cd97c	16.5398	0.98	Pass	0.233975	83.1428	999	1
3dpf	Unknown	1	cd97c	16.3733	0.97	Pass	0.233975	83.1185	999	1
3dpf	Unknown	1	celsr1a	14.3923	0.98	Pass	0.233975	83.1501	999	1
3dpf	Unknown	1	celsr1a	14.5139	0.99	Pass	0.233975	83.1814	999	1
3dpf	Unknown	1	celsr1a	14.2183	0.99	Pass	0.233975	83.144	999	1
3dpf	Unknown	1	celsr1b	14.9309	0.98	Pass	0.233975	83.7529	999	1
3dpf	Unknown	1	celsr1b	15.0847	0.99	Pass	0.233975	83.7489	999	1
3dpf	Unknown	1	celsr1b	14.8562	0.98	Pass	0.233975	83.7334	999	1
3dpf	Unknown	1	celsr2	14.9949	0.99	Pass	0.233975	84.846	999	1
3dpf	Unknown	1	celsr2	15.1335	0.99	Pass	0.233975	84.8695	999	1
3dpf	Unknown	1	celsr2	14.9073	0.99	Pass	0.233975	84.8511	999	1
3dpf	Unknown	1	celsr3	13.0657	0.99	Pass	0.233975	81.7957	999	1
3dpf	Unknown	1	celsr3	13.1972	0.98	Pass	0.233975	81.8176	999	1
3dpf	Unknown	1	celsr3	12.9368	0.99	Pass	0.233975	81.7921	999	1
3dpf	Unknown	1	eltd1	17.4184	0.99	Pass	0.233975	83.1062	999	1
3dpf	Unknown	1	eltd1	17.5898	0.99	Pass	0.233975	83.1056	999	1
3dpf	Unknown	1	eltd1	17.1938	0.99	Pass	0.233975	83.0993	999	1
3dpf	Unknown	1	emrl12	19.4351	0.99	Pass	0.233975	82.8372	999	1
3dpf	Unknown	1	emrl12	19.6486	0.99	Pass	0.233975	82.8139	999	1
3dpf	Unknown	1	emrl12	19.4393	0.99	Pass	0.233975	82.8514	999	1
3dpf	Unknown	1	emrl14	19.2519	0.98	Pass	0.233975	80.797	999	1
3dpf	Unknown	1	emrl14	19.2628	0.89	Pass	0.233975	80.8037	999	1
3dpf	Unknown	1	emrl14	19.0283	0.98	Pass	0.233975	80.807	999	1
3dpf	Unknown	1	emrl1/emrl2	19.5672	0.97	Pass	0.233975	82.8252	999	1
3dpf	Unknown	1	emrl1/emrl2	19.6497	0.98	Pass	0.233975	82.9403	999	1
3dpf	Unknown	1	emrl1/emrl2	19.115	0.96	Pass	0.233975	82.9394	999	1
3dpf	Unknown	1	emrl7	21.3686	0.97	Pass	0.233975	80.7284	999	1
3dpf	Unknown	1	emrl7	21.5613	0.97	Pass	0.233975	80.6548	999	1
3dpf	Unknown	1	emrl7	21.4117	0.97	Pass	0.233975	80.7102	999	1
3dpf	Unknown	1	emrl13	24.1042	0.92	Pass	0.233975	83.6201	999	1
3dpf	Unknown	1	emrl13	24.2195	0.92	Pass	0.233975	83.6103	999	1
3dpf	Unknown	1	emrl13	24.1277	0.92	Pass	0.233975	83.6213	999	1
3dpf	Unknown	1	emrl6	25.8463	0.93	Pass	0.233975	78.1753	999	1
3dpf	Unknown	1	emrl6	26.8711	0.98	Pass	0.233975	78.3053	999	1
3dpf	Unknown	1	emrl6	25.377	0.96	Pass	0.233975	78.2598	999	1
3dpf	Unknown	1	emrl4	22.3711	0.82	Pass	0.233975	80.6835	999	1
3dpf	Unknown	1	emrl4	22.6412	0.83	Pass	0.233975	80.6704	999	1
3dpf	Unknown	1	emrl4	21.8755	0.82	Pass	0.233975	80.5414	999	1
3dpf	Unknown	1	emrl10	18.0513	0.92	Pass	0.233975	80.0284	999	1
3dpf	Unknown	1	emrl10	18.1502	0.93	Pass	0.233975	80.0446	999	1
3dpf	Unknown	1	emrl10	17.7873	0.92	Pass	0.233975	80.0243	999	1
3dpf	Unknown	1	emrl11	20.2549	0.98	Pass	0.233975	82.5998	999	1
3dpf	Unknown	1	emrl11	20.3494	0.98	Pass	0.233975	82.6764	999	1
3dpf	Unknown	1	emrl11	19.9702	0.98	Pass	0.233975	82.6427	999	1
3dpf	Unknown	1	gapdh	8.14304	0.99	Pass	0.233975	81.73	999	1
3dpf	Unknown	1	gapdh	8.27306	0.99	Pass	0.233975	81.7431	999	1
3dpf	Unknown	1	gapdh	8.07559	0.99	Pass	0.233975	81.722	999	1
3dpf	Unknown	1	g6l4	18.3405	0.97	Pass	0.233975	78.1287	999	1
3dpf	Unknown	1	g6l4	18.486	0.97	Pass	0.233975	78.1412	999	1
3dpf	Unknown	1	g6l4	18.2861	0.97	Pass	0.233975	78.1502	999	1
3dpf	Unknown	1	gpr112a	19.3859	0.99	Pass	0.233975	84.9831	999	1
3dpf	Unknown	1	gpr112a	19.2576	0.99	Pass	0.233975	84.9728	999	1
3dpf	Unknown	1	gpr112a	18.9596	0.99	Pass	0.233975	84.9496	999	1
3dpf	Unknown	1	gpr112b	18.2453	0.92	Pass	0.233975	81.2184	999	1
3dpf	Unknown	1	gpr112b	18.486	0.93	Pass	0.233975	81.2355	999	1
3dpf	Unknown	1	gpr112b	18.145	0.92	Pass	0.233975	81.2202	999	1
3dpf	Unknown	1	gpr113b	18.4148	0.97	Pass	0.233975	83.4307	999	1
3dpf	Unknown	1	gpr113b	18.4617	0.97	Pass	0.233975	83.6147	999	1
3dpf	Unknown	1	gpr113b	18.4207	0.97	Pass	0.233975	83.459	999	1
3dpf	Unknown	1	g8l4	18.4369	0.99	Pass	0.233975	82.5851	999	1
3dpf	Unknown	1	g8l4	18.6095	0.99	Pass	0.233975	82.6538	999	1
3dpf	Unknown	1	g8l4	18.4272	0.99	Pass	0.233975	82.595	999	1
3dpf	Unknown	1	g6l3	16.5147	0.98	Pass	0.233975	81.2729	999	1
3dpf	Unknown	1	g6l3	16.6572	0.99	Pass	0.233975	81.2933	999	1
3dpf	Unknown	1	g6l3	16.4075	0.98	Pass	0.233975	81.2783	999	1
3dpf	Unknown	1	g6l2	19.6724	0.99	Pass	0.233975	79.1207	999	1
3dpf	Unknown	1	g6l2	20.1074	0.99	Pass	0.233975	79.1497	999	1
3dpf	Unknown	1	g6l2	19.8413	0.99	Pass	0.233975	79.1222	999	1
3dpf	Unknown	1	g6l1	15.0629	0.99	Pass	0.233975	81.5988	999	1
3dpf	Unknown	1	g6l1	15.2704	0.99	Pass	0.233975	81.6284	999	1
3dpf	Unknown	1	g6l1	15.0072	0.99	Pass	0.233975	81.6072	999	1
3dpf	Unknown	1	g6l5	19.1376	0.93	Pass	0.233975	81.9155	999	1
3dpf	Unknown	1	g6l5	19.1591	0.97	Pass	0.233975	82.0223	999	1
3dpf	Unknown	1	g6l5	19.0029	0.96	Pass	0.233975	81.9257	999	1
3dpf	Unknown	1	gpr123l	16.0615	0.99	Pass	0.233975	86.8384	999	1
3dpf	Unknown	1	gpr123l	16.1388	0.99	Pass	0.233975	86.8652	999	1
3dpf	Unknown	1	gpr123l	15.9381	0.98	Pass	0.233975	86.8212	999	1
3dpf	Unknown	1	gpr123	16.2378	0.98	Pass	0.233975	84.9567	999	1
3dpf	Unknown	1	gpr123	16.3567	0.98	Pass	0.233975	84.9819	999	1
3dpf	Unknown	1	gpr123	16.1623	0.97	Pass	0.233975	84.968	999	1
3dpf	Unknown	1	gpr124	15.529	0.99	Pass	0.233975	85.7301	999	1
3dpf	Unknown	1	gpr124	15.7001	0.99	Pass	0.233975	85.7442	999	1
3dpf	Unknown	1	gpr124	15.4596	0.99	Pass	0.233975	85.7251	999	1
3dpf	Unknown	1	gpr125	14.6361	0.99	Pass	0.233975	85.048	999	1
3dpf	Unknown	1	gpr125	14.7632	0.99	Pass	0.233975	85.0656	999	1
3dpf	Unknown	1	gpr125	14.567	0.99	Pass	0.233975	85.0478	999	1
3dpf	Unknown	1	gpr126	15.569	0.99	Pass	0.233975	84.1254	999	1
3dpf	Unknown	1	gpr126	15.6685	0.99	Pass	0.233975	84.151	999	1
3dpf	Unknown	1	gpr126	15.5114	0.99	Pass	0.233975	84.0909	999	1
3dpf	Unknown	1	gpr128a	18.5818	0.99	Pass	0.233975	80.0663	999	1
3dpf	Unknown	1	gpr128a	18.5192	0.98	Pass	0.233975	80.1288	999	1
3dpf	Unknown	1	gpr128a	18.4924	0.99	Pass	0.233975	80.0705	999	1
3dpf	Unknown	1	gpr128b	18.763	0.88	Pass	0.233975	80.5125	999	1
3dpf	Unknown	1	gpr128b	18.7618	0.89	Pass	0.233975	80.5278	999	1
3dpf	Unknown	1	gpr128b	18.7681	0.89	Pass	0.233975	80.4973	999	1
3dpf	Unknown	1	gpr133	15.6323	0.99	Pass	0.233975	82.0065	999	1
3dpf	Unknown	1	gpr133	15.7962	0.99	Pass	0.233975	82.025	999	1
3dpf	Unknown	1	gpr133	15.6196	0.99	Pass	0.233975	81.9942	999	1
3dpf	Unknown	1	gpr144	16.0357	0.99	Pass	0.233975	84.0859	999	1
3dpf	Unknown	1	gpr144	16.3297	0.99	Pass	0.233975	84.0801	999	1
3dpf	Unknown	1	gpr144	16.0349	0.99	Pass	0.233975	84.0629	999	1
3dpf	Unknown	1	gpr56	15.4115	0.98	Pass	0.233975	83.0252	999	1
3dpf	Unknown	1	gpr56	15.4862	0.98	Pass	0.233975	82.9942	999	1
3dpf	Unknown	1	gpr56	15.3687	0.98	Pass	0.233975	82.9875	999	1
3dpf	Unknown	1	gpr64b	17.468	0.99	Pass	0.233975	84.4115	999	1
3dpf	Unknown	1	gpr64b	17.5065	0.99	Pass	0.233975	84.4008	999	1
3dpf	Unknown	1	gpr64b	17.41	0.99	Pass	0.233975	84.3779	999	1
3dpf	Unknown	1	gpr64a	17.8829	0.98	Pass	0.233975	82.9489	999	1
3dpf	Unknown	1	gpr64a	17.9344	0.98	Pass	0.233975	82.9629	999	1
3dpf	Unknown	1	gpr64a	17.906	0.98	Pass	0.233975	82.934	999	1
3dpf	Unknown	1	gpr97	18.3268	0.99	Pass	0.233975	82.95	999	1
3dpf	Unknown	1	gpr97	18.5478	0.98	Pass	0.233975	82.9971	999	1
3dpf	Unknown	1	gpr97	18.2576	0.99	Pass	0.233975	82.9738	999	1
3dpf	Unknown	1	gpr98	14.1618	0.99	Pass	0.233975	82.1961	999	1
3dpf	Unknown	1	gpr98	14.3381	0.99	Pass	0.233975	82.2051	999	1
3dpf	Unknown	1	gpr98	14.1773	0.99	Pass	0.233975	82.1894	999	1
3dpf	Unknown	1	ipo8	14.727	0.99	Pass	0.233975	85.903	999	1
3dpf	Unknown	1	ipo8	14.8265	0.99	Pass	0.233975	85.9175	999	1
3dpf	Unknown	1	ipo8	14.5975	0.99	Pass	0.233975	85.9024	999	1
3dpf	Unknown	1	lphn1a	15.103	0.99	Pass	0.233975	84.7946	999	1
3dpf	Unknown	1	lphn1a	15.1631	0.99	Pass	0.233975	84.8247	999	1
3dpf	Unknown	1	lphn1a	14.9443	0.99	Pass	0.233975	84.8011	999	1
3dpf	Unknown	1	lphn1b	15.3395	0.99	Pass	0.233975	84.9712	999	1
3dpf	Unknown	1	lphn1b	15.4383	0.99	Pass	0.233975	84.9924	999	1
3dpf	Unknown	1	lphn1b	15.2503	0.99	Pass	0.233975	84.9535	999	1
3dpf	Unknown	1	lphn2a	14.0878	0.99	Pass	0.233975	84.0261	999	1
3dpf	Unknown	1	lphn2a	14.1936	0.99	Pass	0.233975	84.0475	999	1
3dpf	Unknown	1	lphn2a	13.9777	0.99	Pass	0.233975	84.0319	999	1
3dpf	Unknown	1	lphn2b	14.698	0.99	Pass	0.233975	84.0866	999	1
3dpf	Unknown	1	lphn2b	14.845	0.99	Pass	0.233975	84.1017	999	1
3dpf	Unknown	1	lphn2b	14.5653	0.99	Pass	0.233975	84.09	999	1
3dpf	Unknown	1	lphn3	15.2708	0.99	Pass	0.233975	85.6552	999	1
3dpf	Unknown	1	lphn3	15.3103	0.99	Pass	0.233975	85.6919	999	1
3dpf	Unknown	1	lphn3	15.0376	0.99	Pass	0.233975	85.6684	999	1
3dpf	Unknown	1	tbp	13.6935	0.98	Pass	0.233975	80.4151	999	1
3dpf	Unknown	1	tbp	13.7747	0.98	Pass	0.233975	80.4445	999	1
3dpf	Unknown	1	tbp	13.4872	0.98	Pass	0.233975	80.4265	999	1
3dpf	Unknown	1	water control	999	0	Fail	0.233975	999	999	0
3dpf	Unknown	1	water control	999	0	Fail	0.233975	999	999	0
3dpf	Unknown	1	water control	999	0	Fail	0.233975	999	999	0
3dpf_NoRT	NTC	1	bai1a	999	0	Fail	0.233975	999	999	0
3dpf_NoRT	NTC	1	bai1b	23.8143	0.93	Pass	0.233975	86.9439	999	1
3dpf_NoRT	NTC	1	bai2	999	0	Fail	0.233975	999	999	0
3dpf_NoRT	NTC	1	bai3	21.0117	0.92	Pass	0.233975	84.0216	999	1
3dpf_NoRT	NTC	1	cd97b	24.1268	0.9	Pass	0.233975	85.3037	999	1
3dpf_NoRT	NTC	1	cd97d	21.5987	0.92	Pass	0.233975	83.6214	999	1
3dpf_NoRT	NTC	1	cd97a	20.3465	0.84	Pass	0.233975	79.7356	999	1
3dpf_NoRT	NTC	1	cd97c	21.1417	0.81	Pass	0.233975	82.2389	999	1
3dpf_NoRT	NTC	1	celsr1a	999	0	Fail	0.233975	999	999	0
3dpf_NoRT	NTC	1	celsr1b	25.2312	0.95	Pass	0.233975	79.3752	999	1
3dpf_NoRT	NTC	1	celsr2	999	0	Fail	0.233975	999	999	0
3dpf_NoRT	NTC	1	celsr3	999	0	Fail	0.233975	999	999	0
3dpf_NoRT	NTC	1	eltd1	20.3714	0.96	Pass	0.233975	83.1526	999	1
3dpf_NoRT	NTC	1	emrl12	20.6423	0.98	Pass	0.233975	82.8703	999	1
3dpf_NoRT	NTC	1	emrl14	20.2814	0.99	Pass	0.233975	80.9054	999	1
3dpf_NoRT	NTC	1	emrl1/emrl2	20.603	0.96	Pass	0.233975	75.983	999	1
3dpf_NoRT	NTC	1	emrl7	22.578	0.97	Pass	0.233975	80.7091	999	1
3dpf_NoRT	NTC	1	emrl13	24.9548	0.9	Pass	0.233975	83.6864	999	1
3dpf_NoRT	NTC	1	emrl6	25.4297	0.79	Pass	0.233975	77.9169	999	1
3dpf_NoRT	NTC	1	emrl4	23.0239	0.84	Pass	0.233975	80.4308	999	1
3dpf_NoRT	NTC	1	emrl10	20.4555	0.9	Pass	0.233975	79.9894	999	1
3dpf_NoRT	NTC	1	emrl11	20.913	0.98	Pass	0.233975	82.6065	999	1
3dpf_NoRT	NTC	1	gapdh	19.557	0.93	Pass	0.233975	78.4268	999	1
3dpf_NoRT	NTC	1	g6l4	20.7146	0.94	Pass	0.233975	78.4155	999	1
3dpf_NoRT	NTC	1	gpr112a	20.9611	0.99	Pass	0.233975	85.0423	999	1
3dpf_NoRT	NTC	1	gpr112b	19.9731	0.88	Pass	0.233975	81.1058	999	1
3dpf_NoRT	NTC	1	gpr113b	20.9915	0.94	Pass	0.233975	83.6517	999	1
3dpf_NoRT	NTC	1	g8l4	20.1729	0.99	Pass	0.233975	82.7059	999	1
3dpf_NoRT	NTC	1	g6l3	19.0803	0.96	Pass	0.233975	81.337	999	1
3dpf_NoRT	NTC	1	g6l2	20.6749	0.99	Pass	0.233975	79.1769	999	1
3dpf_NoRT	NTC	1	g6l1	19.0135	0.99	Pass	0.233975	81.7174	999	1
3dpf_NoRT	NTC	1	g6l5	20.4683	0.96	Pass	0.233975	82.1452	999	1
3dpf_NoRT	NTC	1	gpr123l	999	0	Fail	0.233975	999	999	0
3dpf_NoRT	NTC	1	gpr123	22.0999	0.9	Pass	0.233975	83.5146	999	1
3dpf_NoRT	NTC	1	gpr124	21.9562	0.93	Pass	0.233975	85.8151	999	1
3dpf_NoRT	NTC	1	gpr125	24.0628	0.99	Pass	0.233975	75.7949	999	1
3dpf_NoRT	NTC	1	gpr126	26.1415	0.99	Pass	0.233975	78.2209	999	1
3dpf_NoRT	NTC	1	gpr128a	19.925	0.99	Pass	0.233975	80.0484	999	1
3dpf_NoRT	NTC	1	gpr128b	19.6784	0.87	Pass	0.233975	80.4065	999	1
3dpf_NoRT	NTC	1	gpr133	21.865	0.91	Pass	0.233975	82.0217	999	1
3dpf_NoRT	NTC	1	gpr144	20.3253	0.98	Pass	0.233975	83.6127	999	1
3dpf_NoRT	NTC	1	gpr56	20.5289	0.81	Pass	0.233975	81.2673	999	1
3dpf_NoRT	NTC	1	gpr64b	22.1731	0.95	Pass	0.233975	84.6551	999	1
3dpf_NoRT	NTC	1	gpr64a	999	0	Fail	0.233975	999	999	0
3dpf_NoRT	NTC	1	gpr97	20.0797	0.98	Pass	0.233975	83.0586	999	1
3dpf_NoRT	NTC	1	gpr98	999	0	Fail	0.233975	999	999	0
3dpf_NoRT	NTC	1	ipo8	21.6209	0.92	Pass	0.233975	85.0665	999	1
3dpf_NoRT	NTC	1	lphn1a	21.2041	0.9	Pass	0.233975	84.8807	999	1
3dpf_NoRT	NTC	1	lphn1b	22.9476	0.97	Pass	0.233975	84.971	999	1
3dpf_NoRT	NTC	1	lphn2a	999	0	Fail	0.233975	999	999	0
3dpf_NoRT	NTC	1	lphn2b	999	0	Fail	0.233975	999	999	0
3dpf_NoRT	NTC	1	lphn3	27.8161	0.79	Pass	0.233975	75.4743	999	1
3dpf_NoRT	NTC	1	tbp	999	0	Fail	0.233975	999	999	0
3dpf_NoRT	NTC	1	water control	999	0	Fail	0.233975	999	999	0
3hpf	Unknown	1	bai1a	22.7802	0.97	Pass	0.233975	83.1693	999	1
3hpf	Unknown	1	bai1a	23.424	0.73	Pass	0.233975	83.3396	999	1
3hpf	Unknown	1	bai1a	22.1276	0.94	Pass	0.233975	83.2411	999	1
3hpf	Unknown	1	bai1b	24.3249	0.98	Pass	0.233975	84.6547	999	1
3hpf	Unknown	1	bai1b	23.4725	0.93	Pass	0.233975	84.6547	999	1
3hpf	Unknown	1	bai1b	24.3827	0.95	Pass	0.233975	84.3852	999	1
3hpf	Unknown	1	bai2	14.9947	0.99	Pass	0.233975	83.8821	999	1
3hpf	Unknown	1	bai2	14.9748	0.99	Pass	0.233975	83.8951	999	1
3hpf	Unknown	1	bai2	14.9209	0.99	Pass	0.233975	83.8858	999	1
3hpf	Unknown	1	bai3	20.5242	0.98	Pass	0.233975	84.6395	999	1
3hpf	Unknown	1	bai3	20.4946	0.98	Pass	0.233975	84.6498	999	1
3hpf	Unknown	1	bai3	20.3314	0.98	Pass	0.233975	84.6566	999	1
3hpf	Unknown	1	cd97b	25.1246	0.97	Pass	0.233975	86.127	999	1
3hpf	Unknown	1	cd97b	25.3395	0.97	Pass	0.233975	85.998	999	1
3hpf	Unknown	1	cd97b	25.058	0.94	Pass	0.233975	86.0152	999	1
3hpf	Unknown	1	cd97d	18.6494	0.99	Pass	0.233975	84.1666	999	1
3hpf	Unknown	1	cd97d	18.6386	0.99	Pass	0.233975	84.2205	999	1
3hpf	Unknown	1	cd97d	18.6776	0.99	Pass	0.233975	84.2327	999	1
3hpf	Unknown	1	cd97a	21.746	0.93	Pass	0.233975	78.9604	999	1
3hpf	Unknown	1	cd97a	21.927	0.92	Pass	0.233975	78.9236	999	1
3hpf	Unknown	1	cd97a	21.3776	0.9	Pass	0.233975	78.9324	999	1
3hpf	Unknown	1	cd97c	17.6107	0.98	Pass	0.233975	83.1966	999	1
3hpf	Unknown	1	cd97c	17.4576	0.98	Pass	0.233975	83.1748	999	1
3hpf	Unknown	1	cd97c	17.4496	0.98	Pass	0.233975	83.2594	999	1
3hpf	Unknown	1	celsr1a	21.1703	0.94	Pass	0.233975	83.1602	999	1
3hpf	Unknown	1	celsr1a	20.7795	0.94	Pass	0.233975	83.1768	999	1
3hpf	Unknown	1	celsr1a	20.7703	0.94	Pass	0.233975	83.1836	999	1
3hpf	Unknown	1	celsr1b	19.3737	0.98	Pass	0.233975	83.6222	999	1
3hpf	Unknown	1	celsr1b	19.3018	0.98	Pass	0.233975	83.7171	999	1
3hpf	Unknown	1	celsr1b	19.2611	0.98	Pass	0.233975	83.6357	999	1
3hpf	Unknown	1	celsr2	15.6713	0.99	Pass	0.233975	84.8325	999	1
3hpf	Unknown	1	celsr2	15.5715	0.99	Pass	0.233975	84.8496	999	1
3hpf	Unknown	1	celsr2	15.5834	0.99	Pass	0.233975	84.8503	999	1
3hpf	Unknown	1	celsr3	16.6762	0.99	Pass	0.233975	81.7807	999	1
3hpf	Unknown	1	celsr3	16.7277	0.99	Pass	0.233975	81.8066	999	1
3hpf	Unknown	1	celsr3	16.5988	0.99	Pass	0.233975	81.8052	999	1
3hpf	Unknown	1	eltd1	17.2435	0.99	Pass	0.233975	83.1365	999	1
3hpf	Unknown	1	eltd1	17.2229	0.99	Pass	0.233975	83.1509	999	1
3hpf	Unknown	1	eltd1	17.1557	0.99	Pass	0.233975	83.1123	999	1
3hpf	Unknown	1	emrl12	20.6513	0.99	Pass	0.233975	82.6872	999	1
3hpf	Unknown	1	emrl12	21.0435	0.98	Pass	0.233975	82.7752	999	1
3hpf	Unknown	1	emrl12	20.9688	0.97	Pass	0.233975	82.6908	999	1
3hpf	Unknown	1	emrl14	18.5317	0.99	Pass	0.233975	80.7504	999	1
3hpf	Unknown	1	emrl14	18.7778	0.99	Pass	0.233975	80.7341	999	1
3hpf	Unknown	1	emrl14	18.4708	0.99	Pass	0.233975	80.7438	999	1
3hpf	Unknown	1	emrl1/emrl2	21.5677	0.97	Pass	0.233975	82.966	999	1
3hpf	Unknown	1	emrl1/emrl2	21.6667	0.97	Pass	0.233975	82.9855	999	1
3hpf	Unknown	1	emrl1/emrl2	21.6181	0.97	Pass	0.233975	82.8232	999	1
3hpf	Unknown	1	emrl7	999	0	Fail	0.233975	999	999	0
3hpf	Unknown	1	emrl7	999	0	Fail	0.233975	999	999	0
3hpf	Unknown	1	emrl7	999	0	Fail	0.233975	999	999	0
3hpf	Unknown	1	emrl13	27.0241	0.92	Pass	0.233975	83.4517	999	1
3hpf	Unknown	1	emrl13	27.9264	0.97	Pass	0.233975	83.6366	999	1
3hpf	Unknown	1	emrl13	27.5816	0.95	Pass	0.233975	83.4443	999	1
3hpf	Unknown	1	emrl6	999	0	Fail	0.233975	999	999	0
3hpf	Unknown	1	emrl6	999	0	Fail	0.233975	999	999	0
3hpf	Unknown	1	emrl6	999	0	Fail	0.233975	999	999	0
3hpf	Unknown	1	emrl4	26.7006	0.99	Pass	0.233975	81.6231	999	1
3hpf	Unknown	1	emrl4	27.6985	0.95	Pass	0.233975	81.6509	999	1
3hpf	Unknown	1	emrl4	25.7262	0.97	Pass	0.233975	80.4154	999	1
3hpf	Unknown	1	emrl10	23.4034	0.94	Pass	0.233975	80.9489	999	1
3hpf	Unknown	1	emrl10	22.6614	0.9	Pass	0.233975	80.744	999	1
3hpf	Unknown	1	emrl10	22.712	0.94	Pass	0.233975	80.6776	999	1
3hpf	Unknown	1	emrl11	18.993	0.99	Pass	0.233975	82.729	999	1
3hpf	Unknown	1	emrl11	19.2765	0.99	Pass	0.233975	82.6778	999	1
3hpf	Unknown	1	emrl11	19.4143	0.99	Pass	0.233975	82.7567	999	1
3hpf	Unknown	1	gapdh	8.14517	0.99	Pass	0.233975	81.9259	999	1
3hpf	Unknown	1	gapdh	8.20104	0.99	Pass	0.233975	81.9305	999	1
3hpf	Unknown	1	gapdh	8.07234	0.99	Pass	0.233975	81.9184	999	1
3hpf	Unknown	1	g6l4	23.9435	0.96	Pass	0.233975	78.6682	999	1
3hpf	Unknown	1	g6l4	24.9504	0.96	Pass	0.233975	78.7639	999	1
3hpf	Unknown	1	g6l4	24.172	0.92	Pass	0.233975	78.6598	999	1
3hpf	Unknown	1	gpr112a	21.5537	0.98	Pass	0.233975	84.9487	999	1
3hpf	Unknown	1	gpr112a	21.9412	0.97	Pass	0.233975	84.9769	999	1
3hpf	Unknown	1	gpr112a	21.2081	0.93	Pass	0.233975	85.0186	999	1
3hpf	Unknown	1	gpr112b	22.8252	0.9	Pass	0.233975	81.0963	999	1
3hpf	Unknown	1	gpr112b	23.8368	0.82	Pass	0.233975	81.1061	999	1
3hpf	Unknown	1	gpr112b	22.6713	0.89	Pass	0.233975	81.135	999	1
3hpf	Unknown	1	gpr113b	14.2529	0.99	Pass	0.233975	83.4634	999	1
3hpf	Unknown	1	gpr113b	14.3043	0.98	Pass	0.233975	83.4612	999	1
3hpf	Unknown	1	gpr113b	14.1371	0.98	Pass	0.233975	83.5779	999	1
3hpf	Unknown	1	g8l4	24.4643	0.98	Pass	0.233975	82.7389	999	1
3hpf	Unknown	1	g8l4	24.5135	0.98	Pass	0.233975	82.7153	999	1
3hpf	Unknown	1	g8l4	23.7252	0.97	Pass	0.233975	82.435	999	1
3hpf	Unknown	1	g6l3	21.9708	0.92	Pass	0.233975	81.3555	999	1
3hpf	Unknown	1	g6l3	21.6132	0.91	Pass	0.233975	81.3333	999	1
3hpf	Unknown	1	g6l3	21.5848	0.91	Pass	0.233975	81.3759	999	1
3hpf	Unknown	1	g6l2	23.7616	0.98	Pass	0.233975	79.5846	999	1
3hpf	Unknown	1	g6l2	24.348	0.99	Pass	0.233975	79.3943	999	1
3hpf	Unknown	1	g6l2	23.7477	0.97	Pass	0.233975	79.7022	999	1
3hpf	Unknown	1	g6l1	18.6089	0.99	Pass	0.233975	81.2655	999	1
3hpf	Unknown	1	g6l1	18.6897	0.99	Pass	0.233975	81.2801	999	1
3hpf	Unknown	1	g6l1	18.6359	0.99	Pass	0.233975	81.2796	999	1
3hpf	Unknown	1	g6l5	24.2497	0.95	Pass	0.233975	82.3284	999	1
3hpf	Unknown	1	g6l5	23.3378	0.95	Pass	0.233975	82.101	999	1
3hpf	Unknown	1	g6l5	24.2672	0.95	Pass	0.233975	82.057	999	1
3hpf	Unknown	1	gpr123l	20.6459	0.96	Pass	0.233975	86.792	999	1
3hpf	Unknown	1	gpr123l	20.7373	0.94	Pass	0.233975	86.8263	999	1
3hpf	Unknown	1	gpr123l	20.4614	0.94	Pass	0.233975	86.8172	999	1
3hpf	Unknown	1	gpr123	16.5399	0.98	Pass	0.233975	85.0453	999	1
3hpf	Unknown	1	gpr123	16.6568	0.98	Pass	0.233975	85.0296	999	1
3hpf	Unknown	1	gpr123	16.4486	0.98	Pass	0.233975	85.0239	999	1
3hpf	Unknown	1	gpr124	18.9777	0.97	Pass	0.233975	85.7356	999	1
3hpf	Unknown	1	gpr124	19.1551	0.96	Pass	0.233975	85.7119	999	1
3hpf	Unknown	1	gpr124	18.9923	0.96	Pass	0.233975	85.7003	999	1
3hpf	Unknown	1	gpr125	12.089	0.98	Pass	0.233975	85.0838	999	1
3hpf	Unknown	1	gpr125	12.1101	0.99	Pass	0.233975	85.0894	999	1
3hpf	Unknown	1	gpr125	12.002	0.99	Pass	0.233975	85.0897	999	1
3hpf	Unknown	1	gpr126	20.2731	0.97	Pass	0.233975	84.3526	999	1
3hpf	Unknown	1	gpr126	20.3428	0.98	Pass	0.233975	84.1955	999	1
3hpf	Unknown	1	gpr126	20.4163	0.96	Pass	0.233975	84.3026	999	1
3hpf	Unknown	1	gpr128a	21.0609	0.97	Pass	0.233975	80.0737	999	1
3hpf	Unknown	1	gpr128a	20.8144	0.97	Pass	0.233975	80.0799	999	1
3hpf	Unknown	1	gpr128a	20.908	0.97	Pass	0.233975	80.0384	999	1
3hpf	Unknown	1	gpr128b	21.1405	0.93	Pass	0.233975	81.9614	999	1
3hpf	Unknown	1	gpr128b	20.9463	0.93	Pass	0.233975	81.9266	999	1
3hpf	Unknown	1	gpr128b	21.54	0.92	Pass	0.233975	81.9253	999	1
3hpf	Unknown	1	gpr133	16.5117	0.99	Pass	0.233975	82.0305	999	1
3hpf	Unknown	1	gpr133	16.4868	0.99	Pass	0.233975	82.0357	999	1
3hpf	Unknown	1	gpr133	16.4267	1	Pass	0.233975	82.0208	999	1
3hpf	Unknown	1	gpr144	16.9267	0.99	Pass	0.233975	84.1284	999	1
3hpf	Unknown	1	gpr144	16.9394	0.99	Pass	0.233975	84.1368	999	1
3hpf	Unknown	1	gpr144	16.9222	0.99	Pass	0.233975	84.1166	999	1
3hpf	Unknown	1	gpr56	22.7514	0.94	Pass	0.233975	83.6141	999	1
3hpf	Unknown	1	gpr56	22.8401	0.93	Pass	0.233975	83.7765	999	1
3hpf	Unknown	1	gpr56	22.9499	0.91	Pass	0.233975	83.6746	999	1
3hpf	Unknown	1	gpr64b	24.5742	0.97	Pass	0.233975	84.8642	999	1
3hpf	Unknown	1	gpr64b	27.1829	0.95	Pass	0.233975	84.7565	999	1
3hpf	Unknown	1	gpr64b	25.6726	0.98	Pass	0.233975	84.8366	999	1
3hpf	Unknown	1	gpr64a	23.9743	0.96	Pass	0.233975	83.0739	999	1
3hpf	Unknown	1	gpr64a	24.684	0.97	Pass	0.233975	83.0829	999	1
3hpf	Unknown	1	gpr64a	24.4643	0.78	Pass	0.233975	83.0837	999	1
3hpf	Unknown	1	gpr97	23.3002	0.97	Pass	0.233975	83.1869	999	1
3hpf	Unknown	1	gpr97	24.086	0.94	Pass	0.233975	83.2501	999	1
3hpf	Unknown	1	gpr97	23.8833	0.94	Pass	0.233975	83.2384	999	1
3hpf	Unknown	1	gpr98	20.1067	0.99	Pass	0.233975	82.1479	999	1
3hpf	Unknown	1	gpr98	20.0772	0.99	Pass	0.233975	82.1823	999	1
3hpf	Unknown	1	gpr98	20.2069	0.98	Pass	0.233975	82.1408	999	1
3hpf	Unknown	1	ipo8	14.7468	0.99	Pass	0.233975	85.998	999	1
3hpf	Unknown	1	ipo8	14.7375	0.99	Pass	0.233975	86.0133	999	1
3hpf	Unknown	1	ipo8	14.5774	0.99	Pass	0.233975	86.0042	999	1
3hpf	Unknown	1	lphn1a	22.1754	0.95	Pass	0.233975	84.8692	999	1
3hpf	Unknown	1	lphn1a	21.6612	0.95	Pass	0.233975	84.8707	999	1
3hpf	Unknown	1	lphn1a	22.0993	0.87	Pass	0.233975	84.8018	999	1
3hpf	Unknown	1	lphn1b	24.321	0.96	Pass	0.233975	85.0513	999	1
3hpf	Unknown	1	lphn1b	24.1951	0.98	Pass	0.233975	85.0713	999	1
3hpf	Unknown	1	lphn1b	24.0252	0.96	Pass	0.233975	85.0971	999	1
3hpf	Unknown	1	lphn2a	18.6227	0.99	Pass	0.233975	83.9945	999	1
3hpf	Unknown	1	lphn2a	18.6149	0.99	Pass	0.233975	84.0132	999	1
3hpf	Unknown	1	lphn2a	18.5511	0.98	Pass	0.233975	83.99	999	1
3hpf	Unknown	1	lphn2b	16.0374	0.99	Pass	0.233975	84.0745	999	1
3hpf	Unknown	1	lphn2b	16.0403	0.99	Pass	0.233975	84.0685	999	1
3hpf	Unknown	1	lphn2b	15.9176	0.99	Pass	0.233975	84.0827	999	1
3hpf	Unknown	1	lphn3	17.1025	0.99	Pass	0.233975	85.6311	999	1
3hpf	Unknown	1	lphn3	17.172	0.99	Pass	0.233975	85.6384	999	1
3hpf	Unknown	1	lphn3	17.074	0.99	Pass	0.233975	85.6301	999	1
3hpf	Unknown	1	tbp	9.58013	0.98	Pass	0.233975	80.4164	999	1
3hpf	Unknown	1	tbp	9.61224	0.98	Pass	0.233975	80.4297	999	1
3hpf	Unknown	1	tbp	9.54507	0.98	Pass	0.233975	80.4123	999	1
3hpf	Unknown	1	water control	999	0	Fail	0.233975	999	999	0
3hpf	Unknown	1	water control	999	0	Fail	0.233975	999	999	0
3hpf	Unknown	1	water control	999	0	Fail	0.233975	999	999	0
3hpf_NoRT	NTC	1	bai1a	999	0	Fail	0.233975	999	999	0
3hpf_NoRT	NTC	1	bai1b	25.6645	0.98	Pass	0.233975	86.8032	999	1
3hpf_NoRT	NTC	1	bai2	999	0	Fail	0.233975	999	999	0
3hpf_NoRT	NTC	1	bai3	24.417	0.96	Pass	0.233975	83.7759	999	1
3hpf_NoRT	NTC	1	cd97b	27.6555	0.99	Pass	0.233975	85.6799	999	1
3hpf_NoRT	NTC	1	cd97d	26.8639	0.93	Pass	0.233975	84.0249	999	1
3hpf_NoRT	NTC	1	cd97a	26.2374	0.98	Pass	0.233975	79.9636	999	1
3hpf_NoRT	NTC	1	cd97c	999	0	Fail	0.233975	999	999	0
3hpf_NoRT	NTC	1	celsr1a	999	0	Fail	0.233975	999	999	0
3hpf_NoRT	NTC	1	celsr1b	28.3412	0.97	Pass	0.233975	76.3552	999	1
3hpf_NoRT	NTC	1	celsr2	999	0	Fail	0.233975	999	999	0
3hpf_NoRT	NTC	1	celsr3	999	0	Fail	0.233975	999	999	0
3hpf_NoRT	NTC	1	eltd1	25.5044	0.92	Pass	0.233975	83.2782	999	1
3hpf_NoRT	NTC	1	emrl12	26.3947	0.99	Pass	0.233975	82.8838	999	1
3hpf_NoRT	NTC	1	emrl14	25.5716	0.76	Pass	0.233975	80.6098	999	1
3hpf_NoRT	NTC	1	emrl1/emrl2	23.4146	0.99	Pass	0.233975	76.0474	999	1
3hpf_NoRT	NTC	1	emrl7	28.9118	0.75	Pass	0.233975	75.1879	999	1
3hpf_NoRT	NTC	1	emrl13	999	0	Fail	0.233975	999	999	0
3hpf_NoRT	NTC	1	emrl6	999	0	Fail	0.233975	999	999	0
3hpf_NoRT	NTC	1	emrl4	25.9582	0.98	Pass	0.233975	80.3828	999	1
3hpf_NoRT	NTC	1	emrl10	24.494	0.89	Pass	0.233975	80.1934	999	1
3hpf_NoRT	NTC	1	emrl11	25.2594	0.71	Pass	0.233975	82.6388	999	1
3hpf_NoRT	NTC	1	gapdh	22.5441	0.91	Pass	0.233975	78.1023	999	1
3hpf_NoRT	NTC	1	g6l4	28.2456	0.96	Pass	0.233975	79.1128	999	1
3hpf_NoRT	NTC	1	gpr112a	23.54	0.99	Pass	0.233975	78.2002	999	1
3hpf_NoRT	NTC	1	gpr112b	22.9707	0.9	Pass	0.233975	81.081	999	1
3hpf_NoRT	NTC	1	gpr113b	26.6688	0.99	Pass	0.233975	83.8164	999	1
3hpf_NoRT	NTC	1	g8l4	25.229	0.98	Pass	0.233975	82.7375	999	1
3hpf_NoRT	NTC	1	g6l3	24.1317	0.94	Pass	0.233975	81.4304	999	1
3hpf_NoRT	NTC	1	g6l2	25.2043	0.92	Pass	0.233975	79.8297	999	1
3hpf_NoRT	NTC	1	g6l1	25.8894	0.96	Pass	0.233975	82.0015	999	1
3hpf_NoRT	NTC	1	g6l5	23.7875	0.94	Pass	0.233975	82.1329	999	1
3hpf_NoRT	NTC	1	gpr123l	999	0	Fail	0.233975	999	999	0
3hpf_NoRT	NTC	1	gpr123	28.003	0.7	Pass	0.233975	77.7499	999	1
3hpf_NoRT	NTC	1	gpr124	26.649	0.96	Pass	0.233975	85.8475	999	1
3hpf_NoRT	NTC	1	gpr125	24.7766	1	Pass	0.233975	75.8662	999	1
3hpf_NoRT	NTC	1	gpr126	25.9203	0.91	Pass	0.233975	84.7562	999	1
3hpf_NoRT	NTC	1	gpr128a	25.8452	0.99	Pass	0.233975	80.18	999	1
3hpf_NoRT	NTC	1	gpr128b	28.2169	0.97	Pass	0.233975	76.8251	999	1
3hpf_NoRT	NTC	1	gpr133	999	0	Fail	0.233975	999	999	0
3hpf_NoRT	NTC	1	gpr144	23.428	0.99	Pass	0.233975	75.7452	999	1
3hpf_NoRT	NTC	1	gpr56	25.0829	0.96	Pass	0.233975	83.5687	999	1
3hpf_NoRT	NTC	1	gpr64b	999	0	Fail	0.233975	999	999	0
3hpf_NoRT	NTC	1	gpr64a	999	0	Fail	0.233975	999	999	0
3hpf_NoRT	NTC	1	gpr97	25.8475	0.95	Pass	0.233975	83.8488	999	1
3hpf_NoRT	NTC	1	gpr98	999	0	Fail	0.233975	999	999	0
3hpf_NoRT	NTC	1	ipo8	25.6386	0.92	Pass	0.233975	85.2803	999	1
3hpf_NoRT	NTC	1	lphn1a	999	0	Fail	0.233975	999	999	0
3hpf_NoRT	NTC	1	lphn1b	28.4486	0.97	Pass	0.233975	85.2122	999	1
3hpf_NoRT	NTC	1	lphn2a	999	0	Fail	0.233975	999	999	0
3hpf_NoRT	NTC	1	lphn2b	999	0	Fail	0.233975	999	999	0
3hpf_NoRT	NTC	1	lphn3	28.4406	0.83	Pass	0.233975	76.0905	999	1
3hpf_NoRT	NTC	1	tbp	999	0	Fail	0.233975	999	999	0
3hpf_NoRT	NTC	1	water control	999	0	Fail	0.233975	999	999	0
5.3hpf	Unknown	1	bai1a	20.4225	0.98	Pass	0.233975	83.3221	999	1
5.3hpf	Unknown	1	bai1a	20.2743	0.98	Pass	0.233975	83.2141	999	1
5.3hpf	Unknown	1	bai1a	20.8072	0.97	Pass	0.233975	83.2573	999	1
5.3hpf	Unknown	1	bai1b	21.7065	0.95	Pass	0.233975	84.6382	999	1
5.3hpf	Unknown	1	bai1b	21.8415	0.96	Pass	0.233975	84.6865	999	1
5.3hpf	Unknown	1	bai1b	22.3527	0.96	Pass	0.233975	84.7886	999	1
5.3hpf	Unknown	1	bai2	16.6068	0.99	Pass	0.233975	83.8302	999	1
5.3hpf	Unknown	1	bai2	16.636	0.99	Pass	0.233975	83.814	999	1
5.3hpf	Unknown	1	bai2	16.574	0.99	Pass	0.233975	83.8236	999	1
5.3hpf	Unknown	1	bai3	21.5316	0.97	Pass	0.233975	84.4455	999	1
5.3hpf	Unknown	1	bai3	21.7243	0.96	Pass	0.233975	84.653	999	1
5.3hpf	Unknown	1	bai3	21.738	0.95	Pass	0.233975	84.649	999	1
5.3hpf	Unknown	1	cd97b	19.2715	0.95	Pass	0.233975	85.8758	999	1
5.3hpf	Unknown	1	cd97b	19.1039	0.96	Pass	0.233975	85.8971	999	1
5.3hpf	Unknown	1	cd97b	19.1412	0.96	Pass	0.233975	85.9379	999	1
5.3hpf	Unknown	1	cd97d	21.7485	0.92	Pass	0.233975	84.1229	999	1
5.3hpf	Unknown	1	cd97d	21.7761	0.93	Pass	0.233975	84.1673	999	1
5.3hpf	Unknown	1	cd97d	21.5248	0.93	Pass	0.233975	84.1486	999	1
5.3hpf	Unknown	1	cd97a	21.3622	0.94	Pass	0.233975	78.8316	999	1
5.3hpf	Unknown	1	cd97a	21.2085	0.94	Pass	0.233975	78.9434	999	1
5.3hpf	Unknown	1	cd97a	21.4809	0.94	Pass	0.233975	78.8978	999	1
5.3hpf	Unknown	1	cd97c	19.8105	0.85	Pass	0.233975	83.2365	999	1
5.3hpf	Unknown	1	cd97c	19.942	0.93	Pass	0.233975	83.169	999	1
5.3hpf	Unknown	1	cd97c	19.9234	0.93	Pass	0.233975	83.2746	999	1
5.3hpf	Unknown	1	celsr1a	14.2974	0.99	Pass	0.233975	83.1568	999	1
5.3hpf	Unknown	1	celsr1a	14.3815	0.99	Pass	0.233975	83.1729	999	1
5.3hpf	Unknown	1	celsr1a	14.3708	0.99	Pass	0.233975	83.1855	999	1
5.3hpf	Unknown	1	celsr1b	18.7418	0.98	Pass	0.233975	83.6887	999	1
5.3hpf	Unknown	1	celsr1b	18.8514	0.98	Pass	0.233975	83.796	999	1
5.3hpf	Unknown	1	celsr1b	18.9731	0.98	Pass	0.233975	83.7346	999	1
5.3hpf	Unknown	1	celsr2	15.7544	0.98	Pass	0.233975	84.8247	999	1
5.3hpf	Unknown	1	celsr2	15.7905	0.98	Pass	0.233975	84.8413	999	1
5.3hpf	Unknown	1	celsr2	15.7235	0.99	Pass	0.233975	84.8561	999	1
5.3hpf	Unknown	1	celsr3	17.8818	0.98	Pass	0.233975	81.776	999	1
5.3hpf	Unknown	1	celsr3	17.8029	0.99	Pass	0.233975	81.7908	999	1
5.3hpf	Unknown	1	celsr3	17.8248	0.98	Pass	0.233975	81.7948	999	1
5.3hpf	Unknown	1	eltd1	18.0229	0.98	Pass	0.233975	83.362	999	1
5.3hpf	Unknown	1	eltd1	17.9398	0.98	Pass	0.233975	83.3868	999	1
5.3hpf	Unknown	1	eltd1	17.999	0.98	Pass	0.233975	83.3774	999	1
5.3hpf	Unknown	1	emrl12	21.6453	0.96	Pass	0.233975	82.8396	999	1
5.3hpf	Unknown	1	emrl12	21.6859	0.96	Pass	0.233975	82.8436	999	1
5.3hpf	Unknown	1	emrl12	21.3728	0.97	Pass	0.233975	82.8325	999	1
5.3hpf	Unknown	1	emrl14	21.5455	0.98	Pass	0.233975	80.6837	999	1
5.3hpf	Unknown	1	emrl14	21.6213	0.99	Pass	0.233975	80.7553	999	1
5.3hpf	Unknown	1	emrl14	21.3658	1	Pass	0.233975	80.762	999	1
5.3hpf	Unknown	1	emrl1/emrl2	23.1064	0.85	Pass	0.233975	75.6763	999	1
5.3hpf	Unknown	1	emrl1/emrl2	23.5001	1	Pass	0.233975	75.7093	999	1
[truncated: 2,761 more rows]

## Sheet: ViiA7 384-well qPCR data
Block Type		384-Well Block
Chemistry		SYBR_GREEN
Experiment Type		Comparative Cт (ΔΔCт)
Instrument Name		278880291
Instrument Serial Number		278880291
Instrument Type		ViiA 7
Passive Reference		ROX
Quantification Cycle Method		Ct
Signal Smoothing On		false
Stage/ Cycle where Analysis is performed		Stage 2, Step 2
Sample Name	Target Name	Reporter	CT	Automatic Ct Threshold	Ct Threshold	Automatic Baseline	Baseline Start	Baseline End	Tm1	BADROX	HIGHSD	NOISE	SPIKE	EXPFAIL	CTFAIL
10hpf	emrl3	Evagreen	Undetermined	TRUE	8.34869	TRUE	3	13	61.7975	N	N	N	Y	N	N
10hpf	emrl3	Evagreen	34.594	TRUE	15.0598	TRUE	3	30	80.2049	N	Y	N	Y	N	N
10hpf	emrl3	Evagreen	33.534	TRUE	13.8761	TRUE	3	31	78.6997	N	Y	N	Y	N	N
10hpf	emrl5	Evagreen	35.845	TRUE	15.0598	TRUE	3	33	81.0105	N	Y	N	Y	N	N
10hpf	emrl5	Evagreen	Undetermined	TRUE	13.8761	TRUE	3	29	64.4879	N	N	N	Y	N	N
10hpf	emrl5	Evagreen	34.445	TRUE	13.8761	TRUE	3	30	64.0856	N	Y	N	Y	N	N
10hpf	emrl8	Evagreen	33.886	TRUE	15.0598	TRUE	3	30	77.3854	N	Y	N	Y	N	N
10hpf	emrl8	Evagreen	31.511	TRUE	13.8761	TRUE	3	28	66.2308	N	Y	N	Y	N	N
10hpf	emrl8	Evagreen	33.194	TRUE	13.8761	TRUE	3	28	80.3086	N	Y	N	Y	N	N
10hpf	emrl9	Evagreen	32.705	TRUE	8.34869	TRUE	3	32	78.4408	N	Y	N	Y	N	N
10hpf	emrl9	Evagreen	31.813	TRUE	15.0598	TRUE	3	27	78.4595	N	Y	N	Y	N	N
10hpf	emrl9	Evagreen	30.977	TRUE	13.8761	TRUE	3	24	78.4316	N	Y	N	Y	N	N
10hpf	G8L1	Evagreen	33.536	TRUE	8.34869	TRUE	3	26	81.2594	N	Y	N	Y	N	N
10hpf	G8L1	Evagreen	29.984	TRUE	15.0598	TRUE	3	25	79.8022	Y	Y	N	Y	N	N
10hpf	G8L1	Evagreen	30.608	TRUE	13.8761	TRUE	3	25	75.4819	Y	Y	Y	Y	N	N
10hpf	G8L2	Evagreen	Undetermined	TRUE	8.34869	TRUE	3	39	61.2607	N	N	N	Y	Y	N
10hpf	G8L2	Evagreen	31.448	TRUE	15.0598	TRUE	3	28	78.9966	N	Y	N	Y	N	N
10hpf	G8L2	Evagreen	28.56	TRUE	13.8761	TRUE	3	26	78.6997	N	Y	N	Y	N	N
10hpf	G8L3	Evagreen	36.951	TRUE	8.34869	TRUE	3	30	78.4408	N	Y	N	N	N	N
10hpf	G8L3	Evagreen	34.102	TRUE	15.0598	TRUE	3	29	78.8623	N	Y	N	Y	N	N
10hpf	G8L3	Evagreen	32.849	TRUE	13.8761	TRUE	3	28	78.8338	N	Y	N	Y	N	N
10hpf	G8L5	Evagreen	36.837	TRUE	8.34869	TRUE	3	29	75.4879	N	Y	N	Y	N	N
10hpf	G8L5	Evagreen	Undetermined	TRUE	15.0598	TRUE	3	39	61.945	N	N	N	Y	Y	N
10hpf	G8L5	Evagreen	34.869	TRUE	13.8761	TRUE	3	30	82.9901	N	Y	N	Y	N	N
10hpf	gpr113a	Evagreen	Undetermined	TRUE	8.34869	TRUE	3	39	61.5291	N	N	N	Y	Y	N
10hpf	gpr113a	Evagreen	34.101	TRUE	15.0598	TRUE	3	29	81.6819	N	Y	N	Y	N	N
10hpf	gpr113a	Evagreen	32.391	TRUE	13.8761	TRUE	3	26	81.6494	N	Y	N	Y	N	N
10hpf	ipo8	Evagreen	27.497	TRUE	15.0598	TRUE	3	24	84.2329	N	Y	N	Y	N	N
10hpf	ipo8	Evagreen	28.539	TRUE	13.8761	TRUE	3	27	62.879	N	Y	N	Y	N	N
10hpf	ipo8	Evagreen	Undetermined	TRUE	13.8761	TRUE	3	39	84.1968	Y	N	N	N	Y	N
10hpf_NoRT	emrl3	Evagreen	33.459	TRUE	8.34869	TRUE	3	28	68.6427	N	Y	N	Y	N	N
10hpf_NoRT	emrl5	Evagreen	Undetermined	TRUE	15.0598	TRUE	3	17	63.5562	N	N	N	Y	N	N
10hpf_NoRT	emrl8	Evagreen	Undetermined	TRUE	15.0598	TRUE	3	39	61.408	N	N	N	Y	Y	N
10hpf_NoRT	emrl9	Evagreen	Undetermined	TRUE	8.34869	TRUE	3	39	76.0248	N	N	N	Y	Y	N
10hpf_NoRT	G8L1	Evagreen	Undetermined	TRUE	8.34869	TRUE	3	39	61.5291	N	N	N	Y	Y	N
10hpf_NoRT	G8L2	Evagreen	33.588	TRUE	8.34869	TRUE	3	16	62.3344	N	Y	N	Y	N	N
10hpf_NoRT	G8L3	Evagreen	35.376	TRUE	8.34869	TRUE	3	31	79.3803	N	Y	N	Y	N	N
10hpf_NoRT	G8L5	Evagreen	Undetermined	TRUE	8.34869	TRUE	3	39	63.4082	N	N	N	Y	Y	N
10hpf_NoRT	gpr113a	Evagreen	Undetermined	TRUE	8.34869	TRUE	3	19	63.274	N	N	N	Y	N	N
10hpf_NoRT	ipo8	Evagreen	Undetermined	TRUE	15.0598	TRUE	3	34	61.6765	N	N	N	Y	N	N
11dpf	emrl3	Evagreen	30.391	TRUE	8.34869	TRUE	3	26	80.1856	N	Y	N	Y	N	N
11dpf	emrl3	Evagreen	28.693	TRUE	15.0598	TRUE	3	23	76.9826	Y	Y	N	Y	N	N
11dpf	emrl3	Evagreen	29.907	TRUE	13.8761	TRUE	3	27	75.2138	Y	Y	Y	Y	N	N
11dpf	emrl5	Evagreen	29.676	TRUE	15.0598	TRUE	3	26	70.5379	N	Y	N	Y	N	N
11dpf	emrl5	Evagreen	30.241	TRUE	13.8761	TRUE	3	26	78.9679	N	Y	N	Y	N	N
11dpf	emrl5	Evagreen	27.928	TRUE	13.8761	TRUE	3	24	79.236	N	Y	N	Y	N	N
11dpf	emrl8	Evagreen	29.542	TRUE	15.0598	TRUE	3	25	67.7184	N	Y	N	Y	N	N
11dpf	emrl8	Evagreen	29.261	TRUE	13.8761	TRUE	3	25	63.4153	N	Y	N	Y	N	N
11dpf	emrl8	Evagreen	28.572	TRUE	13.8761	TRUE	3	24	79.7723	N	Y	N	Y	N	N
11dpf	emrl9	Evagreen	27.99	TRUE	8.34869	TRUE	3	25	78.1723	N	Y	N	Y	N	N
11dpf	emrl9	Evagreen	27.726	TRUE	15.0598	TRUE	3	23	78.5938	N	Y	N	Y	N	N
11dpf	emrl9	Evagreen	26.143	TRUE	13.8761	TRUE	3	25	78.4316	Y	Y	N	Y	N	N
11dpf	G8L1	Evagreen	26.078	TRUE	8.34869	TRUE	3	22	71.3271	N	Y	N	Y	N	N
11dpf	G8L1	Evagreen	25.528	TRUE	15.0598	TRUE	3	22	81.5476	N	Y	N	Y	N	N
11dpf	G8L1	Evagreen	25.612	TRUE	13.8761	TRUE	3	22	81.6494	N	Y	N	Y	N	N
11dpf	G8L2	Evagreen	27.664	TRUE	8.34869	TRUE	3	26	78.575	N	Y	N	Y	N	N
11dpf	G8L2	Evagreen	28.648	TRUE	15.0598	TRUE	3	23	78.728	N	Y	N	Y	N	N
11dpf	G8L2	Evagreen	27.403	TRUE	13.8761	TRUE	3	22	78.4316	N	Y	N	Y	N	N
11dpf	G8L3	Evagreen	28.385	TRUE	8.34869	TRUE	3	25	78.575	N	Y	N	Y	N	N
11dpf	G8L3	Evagreen	29.517	TRUE	15.0598	TRUE	3	23	78.191	Y	Y	N	Y	N	N
11dpf	G8L3	Evagreen	29.341	TRUE	13.8761	TRUE	3	24	78.5657	Y	Y	N	Y	N	N
11dpf	G8L5	Evagreen	30.806	TRUE	8.34869	TRUE	3	27	82.6016	N	Y	N	Y	N	N
11dpf	G8L5	Evagreen	31.339	TRUE	15.0598	TRUE	3	26	79.8022	N	Y	N	Y	N	N
11dpf	G8L5	Evagreen	30.849	TRUE	13.8761	TRUE	3	29	81.1131	N	Y	N	Y	N	N
11dpf	gpr113a	Evagreen	29.597	TRUE	8.34869	TRUE	3	21	81.1252	N	Y	N	Y	N	N
11dpf	gpr113a	Evagreen	28.904	TRUE	15.0598	TRUE	3	24	81.6819	N	Y	N	Y	N	N
11dpf	gpr113a	Evagreen	28.943	TRUE	13.8761	TRUE	3	26	81.3812	N	Y	N	Y	N	N
11dpf	ipo8	Evagreen	25.552	TRUE	15.0598	TRUE	3	24	79.3994	N	Y	N	Y	N	N
11dpf	ipo8	Evagreen	24.665	TRUE	13.8761	TRUE	3	21	76.0182	N	Y	N	Y	N	N
11dpf	ipo8	Evagreen	25.69	TRUE	13.8761	TRUE	3	19	79.9064	N	Y	N	Y	N	N
11dpf_NoRT	emrl3	Evagreen	31.546	TRUE	8.34869	TRUE	3	27	80.1856	N	Y	N	Y	N	N
11dpf_NoRT	emrl5	Evagreen	31.648	TRUE	15.0598	TRUE	3	28	79.3994	N	Y	N	Y	N	N
11dpf_NoRT	emrl8	Evagreen	29.692	TRUE	15.0598	TRUE	3	26	78.728	N	Y	N	Y	N	N
11dpf_NoRT	emrl9	Evagreen	28.963	TRUE	8.34869	TRUE	3	25	78.7092	N	Y	N	Y	N	N
11dpf_NoRT	G8L1	Evagreen	29.737	TRUE	8.34869	TRUE	3	26	81.3936	N	Y	N	Y	N	N
11dpf_NoRT	G8L2	Evagreen	30.662	TRUE	8.34869	TRUE	3	27	78.575	N	Y	N	Y	N	N
11dpf_NoRT	G8L3	Evagreen	29.853	TRUE	8.34869	TRUE	3	25	78.7092	N	Y	N	Y	N	N
11dpf_NoRT	G8L5	Evagreen	Undetermined	TRUE	8.34869	TRUE	3	28	80.7225	N	N	N	Y	N	N
11dpf_NoRT	gpr113a	Evagreen	32.208	TRUE	8.34869	TRUE	3	29	81.662	N	Y	N	Y	N	N
11dpf_NoRT	ipo8	Evagreen	30.382	TRUE	15.0598	TRUE	3	26	81.4133	N	Y	N	Y	N	N
14dpf	emrl3	Evagreen	30.229	TRUE	8.34869	TRUE	3	27	80.1856	N	Y	N	Y	N	N
14dpf	emrl3	Evagreen	30.249	TRUE	15.0598	TRUE	3	25	66.2415	Y	Y	N	Y	N	N
14dpf	emrl3	Evagreen	29.277	TRUE	13.8761	TRUE	3	26	0	Y	Y	N	Y	N	N
14dpf	emrl5	Evagreen	31.809	TRUE	15.0598	TRUE	3	26	66.9128	N	Y	N	Y	N	N
14dpf	emrl5	Evagreen	30.456	TRUE	13.8761	TRUE	3	23	78.2975	N	Y	N	Y	N	N
14dpf	emrl5	Evagreen	28.703	TRUE	13.8761	TRUE	3	24	75.4819	N	Y	N	Y	N	N
14dpf	emrl8	Evagreen	28.886	TRUE	15.0598	TRUE	3	25	63.5562	Y	Y	N	Y	N	N
14dpf	emrl8	Evagreen	27.254	TRUE	13.8761	TRUE	3	25	64.8901	Y	Y	N	Y	N	N
14dpf	emrl8	Evagreen	26.745	TRUE	13.8761	TRUE	3	24	79.9064	N	Y	N	Y	N	N
14dpf	emrl9	Evagreen	27.856	TRUE	8.34869	TRUE	3	20	78.3066	N	Y	N	Y	N	N
14dpf	emrl9	Evagreen	27.472	TRUE	15.0598	TRUE	3	20	78.3252	N	Y	N	Y	N	N
14dpf	emrl9	Evagreen	27.766	TRUE	13.8761	TRUE	3	25	78.5657	N	Y	N	Y	N	N
14dpf	G8L1	Evagreen	27.728	TRUE	8.34869	TRUE	3	24	80.991	N	Y	N	Y	N	N
14dpf	G8L1	Evagreen	24.374	TRUE	15.0598	TRUE	3	21	81.5476	N	Y	N	Y	N	N
14dpf	G8L1	Evagreen	26.17	TRUE	13.8761	TRUE	3	23	81.5153	N	Y	N	Y	N	N
14dpf	G8L2	Evagreen	25.266	TRUE	8.34869	TRUE	3	23	78.1723	N	Y	N	Y	N	N
14dpf	G8L2	Evagreen	28.52	TRUE	15.0598	TRUE	3	26	78.5938	N	Y	N	Y	N	N
14dpf	G8L2	Evagreen	27.782	TRUE	13.8761	TRUE	3	24	78.5657	N	Y	N	Y	N	N
14dpf	G8L3	Evagreen	29.777	TRUE	8.34869	TRUE	3	20	78.7092	N	Y	N	N	N	N
14dpf	G8L3	Evagreen	28.155	TRUE	15.0598	TRUE	3	22	78.728	N	Y	N	Y	N	N
14dpf	G8L3	Evagreen	28.383	TRUE	13.8761	TRUE	3	21	78.9679	N	Y	N	Y	N	N
14dpf	G8L5	Evagreen	30.91	TRUE	8.34869	TRUE	3	22	82.3331	N	Y	N	Y	N	N
14dpf	G8L5	Evagreen	31.338	TRUE	15.0598	TRUE	3	27	82.8902	N	Y	N	Y	N	N
14dpf	G8L5	Evagreen	30.688	TRUE	13.8761	TRUE	3	25	75.8842	N	Y	N	Y	N	N
14dpf	gpr113a	Evagreen	28.387	TRUE	8.34869	TRUE	3	23	81.5278	N	Y	N	Y	N	N
14dpf	gpr113a	Evagreen	28.754	TRUE	15.0598	TRUE	3	25	81.6819	N	Y	N	Y	N	N
14dpf	gpr113a	Evagreen	28.301	TRUE	13.8761	TRUE	3	25	81.6494	N	Y	N	Y	N	N
14dpf	ipo8	Evagreen	23.855	TRUE	15.0598	TRUE	3	21	77.3854	N	Y	N	Y	N	N
14dpf	ipo8	Evagreen	25.899	TRUE	13.8761	TRUE	3	22	84.4649	N	Y	N	Y	N	N
14dpf	ipo8	Evagreen	25.767	TRUE	13.8761	TRUE	3	23	79.9064	N	Y	N	Y	N	N
14dpf_NoRT	emrl3	Evagreen	31.884	TRUE	8.34869	TRUE	3	27	80.1856	N	Y	N	Y	N	N
14dpf_NoRT	emrl5	Evagreen	30.959	TRUE	15.0598	TRUE	3	28	60.6024	N	Y	N	Y	N	N
14dpf_NoRT	emrl8	Evagreen	25.902	TRUE	15.0598	TRUE	3	23	79.8022	N	Y	N	Y	N	N
14dpf_NoRT	emrl9	Evagreen	30.466	TRUE	8.34869	TRUE	3	25	78.7092	N	Y	N	Y	N	N
14dpf_NoRT	G8L1	Evagreen	30.163	TRUE	8.34869	TRUE	3	25	81.2594	N	Y	N	N	N	N
14dpf_NoRT	G8L2	Evagreen	30.423	TRUE	8.34869	TRUE	3	25	78.4408	N	Y	N	Y	N	N
14dpf_NoRT	G8L3	Evagreen	28.632	TRUE	8.34869	TRUE	3	23	78.575	N	Y	N	Y	N	N
14dpf_NoRT	G8L5	Evagreen	Undetermined	TRUE	8.34869	TRUE	3	39	83.5411	N	N	N	Y	Y	N
14dpf_NoRT	gpr113a	Evagreen	31.423	TRUE	8.34869	TRUE	3	28	81.5278	N	Y	N	Y	N	N
14dpf_NoRT	ipo8	Evagreen	30.183	TRUE	15.0598	TRUE	3	22	79.3994	N	Y	N	Y	N	N
14hpf	emrl3	Evagreen	Undetermined	TRUE	8.34869	TRUE	3	39	62.6029	N	N	N	Y	Y	N
14hpf	emrl3	Evagreen	37.656	TRUE	15.0598	TRUE	3	30	78.191	N	Y	N	Y	N	N
14hpf	emrl3	Evagreen	37.463	TRUE	13.8761	TRUE	3	32	80.1745	N	Y	N	Y	N	N
14hpf	emrl5	Evagreen	38.131	TRUE	15.0598	TRUE	3	27	79.1308	N	Y	N	Y	N	N
14hpf	emrl5	Evagreen	Undetermined	TRUE	13.8761	TRUE	3	9	79.102	N	N	N	Y	N	N
14hpf	emrl5	Evagreen	38.044	TRUE	13.8761	TRUE	3	31	82.4538	N	Y	N	Y	N	N
14hpf	emrl8	Evagreen	30.497	TRUE	15.0598	TRUE	3	26	77.2511	N	Y	N	Y	N	N
14hpf	emrl8	Evagreen	31.624	TRUE	13.8761	TRUE	3	27	80.8449	N	Y	N	Y	N	N
14hpf	emrl8	Evagreen	31.775	TRUE	13.8761	TRUE	3	28	81.1131	N	Y	N	Y	N	N
14hpf	emrl9	Evagreen	30.479	TRUE	8.34869	TRUE	3	26	78.0381	N	Y	N	Y	N	N
14hpf	emrl9	Evagreen	30.084	TRUE	15.0598	TRUE	3	26	78.3252	N	Y	N	Y	N	N
14hpf	emrl9	Evagreen	29.72	TRUE	13.8761	TRUE	3	25	78.5657	N	Y	N	Y	N	N
14hpf	G8L1	Evagreen	28.313	TRUE	8.34869	TRUE	3	24	80.991	N	Y	N	Y	N	N
14hpf	G8L1	Evagreen	28.629	TRUE	15.0598	TRUE	3	20	81.1448	N	Y	N	Y	N	N
14hpf	G8L1	Evagreen	27.891	TRUE	13.8761	TRUE	3	24	81.3812	N	Y	N	Y	N	N
14hpf	G8L2	Evagreen	32.62	TRUE	8.34869	TRUE	3	30	78.1723	N	Y	N	Y	N	N
14hpf	G8L2	Evagreen	32.291	TRUE	15.0598	TRUE	3	29	78.4595	N	Y	N	Y	N	N
14hpf	G8L2	Evagreen	33.524	TRUE	13.8761	TRUE	3	32	78.9679	N	Y	N	Y	N	N
14hpf	G8L3	Evagreen	31.729	TRUE	8.34869	TRUE	3	26	78.3066	N	Y	N	Y	N	N
14hpf	G8L3	Evagreen	33.396	TRUE	15.0598	TRUE	3	25	78.728	N	Y	N	Y	N	N
14hpf	G8L3	Evagreen	33.21	TRUE	13.8761	TRUE	3	26	78.6997	N	Y	N	Y	N	N
14hpf	G8L5	Evagreen	Undetermined	TRUE	8.34869	TRUE	3	39	82.87	N	N	N	Y	Y	N
14hpf	G8L5	Evagreen	9.439	TRUE	15.0598	TRUE	3	4	73.089	N	Y	N	Y	N	N
14hpf	G8L5	Evagreen	Undetermined	TRUE	13.8761	TRUE	3	24	67.7057	N	N	N	Y	N	N
14hpf	gpr113a	Evagreen	36.192	TRUE	8.34869	TRUE	3	32	78.8434	N	Y	N	Y	N	N
14hpf	gpr113a	Evagreen	32.983	TRUE	15.0598	TRUE	3	26	81.6819	N	Y	N	Y	N	N
14hpf	gpr113a	Evagreen	34.454	TRUE	13.8761	TRUE	3	32	81.7834	N	Y	N	Y	N	N
14hpf	ipo8	Evagreen	26.329	TRUE	15.0598	TRUE	3	20	84.3671	N	Y	N	Y	N	N
14hpf	ipo8	Evagreen	26.446	TRUE	13.8761	TRUE	3	21	84.3308	N	Y	N	Y	N	N
14hpf	ipo8	Evagreen	22.778	TRUE	13.8761	TRUE	3	21	84.3308	N	Y	N	Y	N	N
14hpf_NoRT	emrl3	Evagreen	Undetermined	TRUE	8.34869	TRUE	3	10	63.0055	N	N	N	Y	N	N
14hpf_NoRT	emrl5	Evagreen	Undetermined	TRUE	15.0598	TRUE	3	24	60.7367	N	N	N	N	N	N
14hpf_NoRT	emrl8	Evagreen	37.268	TRUE	15.0598	TRUE	3	30	73.7603	N	Y	N	Y	N	N
14hpf_NoRT	emrl9	Evagreen	Undetermined	TRUE	8.34869	TRUE	3	31	78.8434	N	N	N	Y	N	N
14hpf_NoRT	G8L1	Evagreen	35.763	TRUE	8.34869	TRUE	3	33	81.662	N	Y	N	Y	N	N
14hpf_NoRT	G8L2	Evagreen	10.554	TRUE	8.34869	TRUE	3	6	61.3949	N	Y	N	Y	N	N
14hpf_NoRT	G8L3	Evagreen	Undetermined	TRUE	8.34869	TRUE	3	33	63.5424	N	N	N	Y	N	N
14hpf_NoRT	G8L5	Evagreen	Undetermined	TRUE	8.34869	TRUE	3	39	64.3477	N	N	N	Y	Y	N
14hpf_NoRT	gpr113a	Evagreen	Undetermined	TRUE	8.34869	TRUE	3	39	67.7032	N	N	N	Y	Y	N
14hpf_NoRT	ipo8	Evagreen	38.345	TRUE	15.0598	TRUE	3	5	74.7001	N	Y	N	Y	N	N
1hpf	emrl3	Evagreen	Undetermined	TRUE	8.34869	TRUE	3	15	61.7975	N	N	N	Y	N	N
1hpf	emrl3	Evagreen	Undetermined	TRUE	15.0598	TRUE	3	39	85.7098	N	N	N	Y	Y	N
1hpf	emrl3	Evagreen	Undetermined	TRUE	13.8761	TRUE	3	33	61.8064	N	N	N	N	N	N
1hpf	emrl5	Evagreen	Undetermined	TRUE	15.0598	TRUE	3	39	79.2651	N	N	N	Y	Y	N
1hpf	emrl5	Evagreen	Undetermined	TRUE	13.8761	TRUE	3	30	73.6049	N	N	N	Y	N	N
1hpf	emrl5	Evagreen	39.679	TRUE	13.8761	TRUE	3	19	76.9568	N	Y	N	Y	N	N
1hpf	emrl8	Evagreen	34.364	TRUE	15.0598	TRUE	3	30	81.1448	N	Y	N	Y	N	N
1hpf	emrl8	Evagreen	34.489	TRUE	13.8761	TRUE	3	31	80.979	N	Y	N	Y	N	N
1hpf	emrl8	Evagreen	35.517	TRUE	13.8761	TRUE	3	29	80.979	N	Y	N	Y	N	N
1hpf	emrl9	Evagreen	34.667	TRUE	8.34869	TRUE	3	32	78.3066	N	Y	N	Y	N	N
1hpf	emrl9	Evagreen	32.224	TRUE	15.0598	TRUE	3	28	78.4595	N	Y	N	Y	N	N
1hpf	emrl9	Evagreen	32.938	TRUE	13.8761	TRUE	3	29	78.5657	N	Y	N	Y	N	N
1hpf	G8L1	Evagreen	28.975	TRUE	8.34869	TRUE	3	24	80.991	N	Y	N	Y	N	N
1hpf	G8L1	Evagreen	23.005	TRUE	15.0598	TRUE	3	19	81.2791	N	Y	N	Y	N	N
1hpf	G8L1	Evagreen	28.039	TRUE	13.8761	TRUE	3	25	81.3812	N	Y	N	Y	N	N
1hpf	G8L2	Evagreen	Undetermined	TRUE	8.34869	TRUE	3	39	61.7975	N	N	N	Y	Y	N
1hpf	G8L2	Evagreen	34.852	TRUE	15.0598	TRUE	3	33	78.8623	N	Y	N	Y	N	N
1hpf	G8L2	Evagreen	33.955	TRUE	13.8761	TRUE	3	29	78.9679	N	Y	N	Y	N	N
1hpf	G8L3	Evagreen	30.791	TRUE	8.34869	TRUE	3	24	78.7092	N	Y	N	Y	N	N
1hpf	G8L3	Evagreen	30.581	TRUE	15.0598	TRUE	3	27	78.9966	N	Y	N	Y	N	N
1hpf	G8L3	Evagreen	29.63	TRUE	13.8761	TRUE	3	24	78.8338	N	Y	N	Y	N	N
1hpf	G8L5	Evagreen	Undetermined	TRUE	8.34869	TRUE	3	24	72.5351	N	N	N	Y	N	N
1hpf	G8L5	Evagreen	Undetermined	TRUE	15.0598	TRUE	3	32	61.8108	N	N	N	Y	N	N
1hpf	G8L5	Evagreen	Undetermined	TRUE	13.8761	TRUE	3	26	67.8397	N	N	N	Y	N	N
1hpf	gpr113a	Evagreen	Undetermined	TRUE	8.34869	TRUE	3	30	63.274	N	N	N	Y	N	N
1hpf	gpr113a	Evagreen	Undetermined	TRUE	15.0598	TRUE	3	39	61.945	N	N	N	N	Y	N
1hpf	gpr113a	Evagreen	37.688	TRUE	13.8761	TRUE	3	30	84.1968	N	Y	N	Y	N	N
1hpf	ipo8	Evagreen	25.052	TRUE	15.0598	TRUE	3	23	84.0986	Y	Y	N	Y	N	N
1hpf	ipo8	Evagreen	24.067	TRUE	13.8761	TRUE	3	19	65.8286	Y	Y	N	Y	N	N
1hpf	ipo8	Evagreen	25.402	TRUE	13.8761	TRUE	3	24	84.1968	Y	Y	N	Y	N	N
1hpf_NoRT	emrl3	Evagreen	Undetermined	TRUE	8.34869	TRUE	3	33	61.3949	N	N	N	N	N	N
1hpf_NoRT	emrl5	Evagreen	Undetermined	TRUE	15.0598	TRUE	3	23	61.408	N	N	N	Y	N	N
1hpf_NoRT	emrl8	Evagreen	Undetermined	TRUE	15.0598	TRUE	3	32	60.4681	N	N	N	Y	N	N
1hpf_NoRT	emrl9	Evagreen	Undetermined	TRUE	8.34869	TRUE	3	21	60.5896	N	N	N	Y	N	N
1hpf_NoRT	G8L1	Evagreen	38.058	TRUE	8.34869	TRUE	3	30	73.2062	N	Y	N	Y	N	N
1hpf_NoRT	G8L2	Evagreen	Undetermined	TRUE	8.34869	TRUE	3	39	61.3949	N	N	N	Y	Y	N
1hpf_NoRT	G8L3	Evagreen	35.009	TRUE	8.34869	TRUE	3	31	71.1929	N	Y	N	Y	N	N
1hpf_NoRT	G8L5	Evagreen	Undetermined	TRUE	8.34869	TRUE	3	8	61.9318	N	N	N	Y	N	N
1hpf_NoRT	gpr113a	Evagreen	Undetermined	TRUE	8.34869	TRUE	3	23	60.7238	N	N	N	Y	N	N
1hpf_NoRT	ipo8	Evagreen	36.957	TRUE	15.0598	TRUE	3	30	81.1448	N	Y	N	Y	N	N
21dpf	emrl3	Evagreen	29.97	TRUE	8.34869	TRUE	3	27	79.9172	N	Y	N	Y	N	N
21dpf	emrl3	Evagreen	28.844	TRUE	15.0598	TRUE	3	26	61.6765	Y	Y	N	Y	N	N
21dpf	emrl3	Evagreen	28.779	TRUE	13.8761	TRUE	3	26	60.3316	Y	Y	N	Y	N	N
21dpf	emrl5	Evagreen	27.531	TRUE	15.0598	TRUE	3	24	80.0707	N	Y	N	Y	N	N
21dpf	emrl5	Evagreen	26.923	TRUE	13.8761	TRUE	3	24	80.1745	N	Y	N	Y	N	N
21dpf	emrl5	Evagreen	28.27	TRUE	13.8761	TRUE	3	26	62.7449	Y	Y	N	Y	N	N
21dpf	emrl8	Evagreen	27.383	TRUE	15.0598	TRUE	3	25	64.3618	N	Y	N	Y	N	N
21dpf	emrl8	Evagreen	26.588	TRUE	13.8761	TRUE	3	24	65.5605	N	Y	N	Y	N	N
21dpf	emrl8	Evagreen	27.293	TRUE	13.8761	TRUE	3	25	78.9679	N	Y	N	Y	N	N
21dpf	emrl9	Evagreen	26.455	TRUE	8.34869	TRUE	3	21	78.3066	N	Y	N	Y	N	N
21dpf	emrl9	Evagreen	26.983	TRUE	15.0598	TRUE	3	23	78.4595	N	Y	N	Y	N	N
21dpf	emrl9	Evagreen	27.21	TRUE	13.8761	TRUE	3	24	78.4316	N	Y	N	Y	N	N
21dpf	G8L1	Evagreen	25.49	TRUE	8.34869	TRUE	3	22	69.8507	Y	Y	Y	Y	N	N
21dpf	G8L1	Evagreen	Undetermined	TRUE	15.0598	TRUE	3	25	81.5476	N	N	N	Y	N	Y
21dpf	G8L1	Evagreen	26.575	TRUE	13.8761	TRUE	3	23	81.7834	N	Y	N	Y	N	N
21dpf	G8L2	Evagreen	27.288	TRUE	8.34869	TRUE	3	24	78.3066	N	Y	N	Y	N	N
21dpf	G8L2	Evagreen	26.727	TRUE	15.0598	TRUE	3	21	78.3252	N	Y	N	Y	N	N
21dpf	G8L2	Evagreen	27.06	TRUE	13.8761	TRUE	3	23	78.4316	N	Y	N	Y	N	N
21dpf	G8L3	Evagreen	26.831	TRUE	8.34869	TRUE	3	23	79.1119	N	Y	N	Y	N	N
21dpf	G8L3	Evagreen	26.731	TRUE	15.0598	TRUE	3	22	78.5938	N	Y	N	Y	N	N
21dpf	G8L3	Evagreen	26.921	TRUE	13.8761	TRUE	3	24	78.5657	N	Y	N	Y	N	N
21dpf	G8L5	Evagreen	31.96	TRUE	8.34869	TRUE	3	24	82.6016	N	Y	N	Y	N	N
21dpf	G8L5	Evagreen	33.076	TRUE	15.0598	TRUE	3	26	82.3532	N	Y	N	Y	N	N
21dpf	G8L5	Evagreen	31.578	TRUE	13.8761	TRUE	3	27	76.4205	N	Y	N	Y	N	N
21dpf	gpr113a	Evagreen	28.528	TRUE	8.34869	TRUE	3	25	81.3936	N	Y	N	Y	N	N
21dpf	gpr113a	Evagreen	26.693	TRUE	15.0598	TRUE	3	22	81.6819	N	Y	N	Y	N	N
21dpf	gpr113a	Evagreen	27.274	TRUE	13.8761	TRUE	3	25	81.3812	N	Y	N	Y	N	N
21dpf	ipo8	Evagreen	25.392	TRUE	15.0598	TRUE	3	22	63.6905	N	Y	N	Y	N	N
21dpf	ipo8	Evagreen	25.474	TRUE	13.8761	TRUE	3	23	79.6382	N	Y	N	Y	N	N
21dpf	ipo8	Evagreen	24.909	TRUE	13.8761	TRUE	3	23	78.9679	N	Y	N	Y	N	N
21dpf_NoRT	emrl3	Evagreen	32.893	TRUE	8.34869	TRUE	3	31	79.6488	N	Y	N	Y	N	N
21dpf_NoRT	emrl5	Evagreen	30.119	TRUE	15.0598	TRUE	3	26	79.1308	N	Y	N	Y	N	N
21dpf_NoRT	emrl8	Evagreen	31.6	TRUE	15.0598	TRUE	3	25	79.9364	N	Y	N	Y	N	N
21dpf_NoRT	emrl9	Evagreen	29.824	TRUE	8.34869	TRUE	3	28	78.4408	N	Y	N	Y	N	N
21dpf_NoRT	G8L1	Evagreen	29.576	TRUE	8.34869	TRUE	3	24	81.2594	N	Y	N	Y	N	N
21dpf_NoRT	G8L2	Evagreen	31.989	TRUE	8.34869	TRUE	3	29	77.9039	N	Y	N	Y	N	N
21dpf_NoRT	G8L3	Evagreen	30.487	TRUE	8.34869	TRUE	3	23	78.7092	N	Y	N	Y	N	N
21dpf_NoRT	G8L5	Evagreen	Undetermined	TRUE	8.34869	TRUE	3	16	81.1252	N	N	N	Y	N	N
21dpf_NoRT	gpr113a	Evagreen	30.483	TRUE	8.34869	TRUE	3	29	81.5278	N	Y	N	Y	N	N
21dpf_NoRT	ipo8	Evagreen	31.197	TRUE	15.0598	TRUE	3	26	82.756	N	Y	N	Y	N	N
24hpf	emrl3	Evagreen	32.43	TRUE	8.34869	TRUE	3	27	80.0514	N	Y	N	Y	N	N
24hpf	emrl3	Evagreen	32.356	TRUE	15.0598	TRUE	3	28	80.3392	N	Y	N	Y	N	N
24hpf	emrl3	Evagreen	32.327	TRUE	13.8761	TRUE	3	25	80.3086	N	Y	N	Y	N	N
24hpf	emrl5	Evagreen	30.94	TRUE	15.0598	TRUE	3	26	81.2791	N	Y	N	Y	N	N
24hpf	emrl5	Evagreen	33.696	TRUE	13.8761	TRUE	3	28	80.4427	N	Y	N	Y	N	N
24hpf	emrl5	Evagreen	33.541	TRUE	13.8761	TRUE	3	31	81.7834	N	Y	N	Y	N	N
24hpf	emrl8	Evagreen	29.891	TRUE	15.0598	TRUE	3	25	80.6077	N	Y	N	Y	N	N
24hpf	emrl8	Evagreen	31.257	TRUE	13.8761	TRUE	3	27	80.979	N	Y	N	Y	N	N
24hpf	emrl8	Evagreen	31.428	TRUE	13.8761	TRUE	3	29	80.4427	N	Y	N	Y	N	N
24hpf	emrl9	Evagreen	28.893	TRUE	8.34869	TRUE	3	23	78.1723	N	Y	N	Y	N	N
24hpf	emrl9	Evagreen	30.106	TRUE	15.0598	TRUE	3	21	78.5938	N	Y	N	N	N	N
24hpf	emrl9	Evagreen	29.856	TRUE	13.8761	TRUE	3	24	78.5657	N	Y	N	N	N	N
24hpf	G8L1	Evagreen	28.488	TRUE	8.34869	TRUE	3	24	80.8567	N	Y	N	Y	N	N
24hpf	G8L1	Evagreen	29.333	TRUE	15.0598	TRUE	3	23	80.742	Y	Y	N	Y	N	N
24hpf	G8L1	Evagreen	28.684	TRUE	13.8761	TRUE	3	22	80.7108	Y	Y	N	Y	N	N
24hpf	G8L2	Evagreen	29.127	TRUE	8.34869	TRUE	3	24	78.1723	N	Y	N	Y	N	N
24hpf	G8L2	Evagreen	31.336	TRUE	15.0598	TRUE	3	29	78.3252	N	Y	N	Y	N	N
24hpf	G8L2	Evagreen	32.111	TRUE	13.8761	TRUE	3	27	78.5657	N	Y	N	Y	N	N
24hpf	G8L3	Evagreen	31.277	TRUE	8.34869	TRUE	3	29	78.7092	N	Y	N	Y	N	N
24hpf	G8L3	Evagreen	30.814	TRUE	15.0598	TRUE	3	25	78.9966	N	Y	N	Y	N	N
24hpf	G8L3	Evagreen	31.037	TRUE	13.8761	TRUE	3	27	78.9679	N	Y	N	Y	N	N
24hpf	G8L5	Evagreen	39.369	TRUE	8.34869	TRUE	3	32	76.6959	N	Y	N	Y	N	N
24hpf	G8L5	Evagreen	33.484	TRUE	15.0598	TRUE	3	29	83.0245	N	Y	N	Y	N	N
24hpf	G8L5	Evagreen	39.65	TRUE	13.8761	TRUE	3	34	88.7553	N	Y	N	Y	N	N
24hpf	gpr113a	Evagreen	32.436	TRUE	8.34869	TRUE	3	29	81.5278	N	Y	N	Y	N	N
24hpf	gpr113a	Evagreen	30.805	TRUE	15.0598	TRUE	3	27	81.6819	N	Y	N	Y	N	N
24hpf	gpr113a	Evagreen	32.61	TRUE	13.8761	TRUE	3	30	81.6494	N	Y	N	Y	N	N
24hpf	ipo8	Evagreen	28.219	TRUE	15.0598	TRUE	3	21	84.2329	N	Y	N	N	N	N
24hpf	ipo8	Evagreen	28.016	TRUE	13.8761	TRUE	3	20	84.4649	N	Y	N	N	N	N
24hpf	ipo8	Evagreen	26.858	TRUE	13.8761	TRUE	3	20	84.1968	N	Y	N	Y	N	N
24hpf_NoRT	emrl3	Evagreen	33.861	TRUE	8.34869	TRUE	3	30	62.2002	N	Y	N	Y	N	N
24hpf_NoRT	emrl5	Evagreen	Undetermined	TRUE	15.0598	TRUE	3	26	62.3478	N	N	N	Y	N	N
24hpf_NoRT	emrl8	Evagreen	Undetermined	TRUE	15.0598	TRUE	3	22	62.3478	N	N	N	Y	N	N
24hpf_NoRT	emrl9	Evagreen	33.633	TRUE	8.34869	TRUE	3	29	75.6222	N	Y	N	Y	N	N
24hpf_NoRT	G8L1	Evagreen	34.89	TRUE	8.34869	TRUE	3	30	78.3066	N	Y	N	Y	N	N
24hpf_NoRT	G8L2	Evagreen	Undetermined	TRUE	8.34869	TRUE	3	39	62.2002	N	N	N	Y	Y	N
24hpf_NoRT	G8L3	Evagreen	Undetermined	TRUE	8.34869	TRUE	3	39	71.1929	N	N	N	N	Y	N
24hpf_NoRT	G8L5	Evagreen	Undetermined	TRUE	8.34869	TRUE	3	34	77.5012	N	N	N	Y	N	N
24hpf_NoRT	gpr113a	Evagreen	Undetermined	TRUE	8.34869	TRUE	3	39	63.274	N	N	N	Y	Y	N
24hpf_NoRT	ipo8	Evagreen	Undetermined	TRUE	15.0598	TRUE	3	39	61.8108	N	N	N	Y	Y	N
3dpf	emrl3	Evagreen	32.65	TRUE	8.34869	TRUE	3	26	80.1856	N	Y	N	Y	N	N
3dpf	emrl3	Evagreen	30.666	TRUE	15.0598	TRUE	3	25	67.0471	Y	Y	N	Y	N	N
3dpf	emrl3	Evagreen	31.283	TRUE	13.8761	TRUE	3	28	67.4375	Y	Y	N	Y	N	N
3dpf	emrl5	Evagreen	31.472	TRUE	15.0598	TRUE	3	23	80.3392	N	Y	N	Y	N	N
3dpf	emrl5	Evagreen	31.859	TRUE	13.8761	TRUE	3	26	80.3086	N	Y	N	Y	N	N
3dpf	emrl5	Evagreen	32.739	TRUE	13.8761	TRUE	3	23	80.3086	N	Y	N	Y	N	N
3dpf	emrl8	Evagreen	30.891	TRUE	15.0598	TRUE	3	25	80.0707	N	Y	N	Y	N	N
3dpf	emrl8	Evagreen	31.618	TRUE	13.8761	TRUE	3	26	80.4427	N	Y	N	Y	N	N
3dpf	emrl8	Evagreen	31.405	TRUE	13.8761	TRUE	3	27	80.3086	N	Y	N	Y	N	N
3dpf	emrl9	Evagreen	29.309	TRUE	8.34869	TRUE	3	21	78.0381	N	Y	N	Y	N	N
3dpf	emrl9	Evagreen	28.784	TRUE	15.0598	TRUE	3	21	78.3252	N	Y	N	Y	N	N
3dpf	emrl9	Evagreen	29.153	TRUE	13.8761	TRUE	3	26	78.2975	N	Y	N	Y	N	N
3dpf	G8L1	Evagreen	28.258	TRUE	8.34869	TRUE	3	22	80.991	N	Y	N	Y	N	N
3dpf	G8L1	Evagreen	28.52	TRUE	15.0598	TRUE	3	23	81.5476	N	Y	N	Y	N	N
3dpf	G8L1	Evagreen	27.716	TRUE	13.8761	TRUE	3	21	81.3812	N	Y	N	Y	N	N
3dpf	G8L2	Evagreen	32.919	TRUE	8.34869	TRUE	3	29	78.0381	N	Y	N	Y	N	N
3dpf	G8L2	Evagreen	31.493	TRUE	15.0598	TRUE	3	28	78.8623	N	Y	N	Y	N	N
3dpf	G8L2	Evagreen	30.532	TRUE	13.8761	TRUE	3	28	78.8338	N	Y	N	Y	N	N
3dpf	G8L3	Evagreen	30.854	TRUE	8.34869	TRUE	3	26	78.575	N	Y	N	Y	N	N
3dpf	G8L3	Evagreen	31.025	TRUE	15.0598	TRUE	3	27	79.1308	N	Y	N	Y	N	N
3dpf	G8L3	Evagreen	30.608	TRUE	13.8761	TRUE	3	25	79.5042	N	Y	N	Y	N	N
3dpf	G8L5	Evagreen	39.925	TRUE	8.34869	TRUE	3	32	75.0853	N	Y	N	Y	N	N
3dpf	G8L5	Evagreen	39.388	TRUE	15.0598	TRUE	3	31	84.3671	N	Y	N	N	N	N
3dpf	G8L5	Evagreen	Undetermined	TRUE	13.8761	TRUE	3	29	60.7338	N	N	N	Y	N	N
3dpf	gpr113a	Evagreen	32.65	TRUE	8.34869	TRUE	3	28	81.5278	N	Y	N	Y	N	N
3dpf	gpr113a	Evagreen	31.757	TRUE	15.0598	TRUE	3	26	81.5476	N	Y	N	Y	N	N
3dpf	gpr113a	Evagreen	31.52	TRUE	13.8761	TRUE	3	28	81.5153	N	Y	N	Y	N	N
3dpf	ipo8	Evagreen	25.494	TRUE	15.0598	TRUE	3	18	64.8988	N	Y	N	Y	N	N
3dpf	ipo8	Evagreen	25.013	TRUE	13.8761	TRUE	3	20	84.1968	N	Y	N	Y	N	N
3dpf	ipo8	Evagreen	25.814	TRUE	13.8761	TRUE	3	23	63.9516	Y	Y	N	Y	N	N
3dpf_NoRT	emrl3	Evagreen	35.511	TRUE	8.34869	TRUE	3	32	80.4541	N	Y	N	Y	N	N
3dpf_NoRT	emrl5	Evagreen	32.115	TRUE	15.0598	TRUE	3	29	80.2049	N	Y	N	Y	N	N
3dpf_NoRT	emrl8	Evagreen	34.564	TRUE	15.0598	TRUE	3	32	80.0707	N	Y	N	Y	N	N
3dpf_NoRT	emrl9	Evagreen	34.419	TRUE	8.34869	TRUE	3	31	78.9777	N	Y	N	Y	N	N
3dpf_NoRT	G8L1	Evagreen	30.526	TRUE	8.34869	TRUE	3	25	81.3936	N	Y	N	Y	N	N
3dpf_NoRT	G8L2	Evagreen	34.828	TRUE	8.34869	TRUE	3	26	78.3066	N	Y	N	Y	N	N
3dpf_NoRT	G8L3	Evagreen	33.674	TRUE	8.34869	TRUE	3	26	79.2461	N	Y	N	N	N	N
3dpf_NoRT	G8L5	Evagreen	Undetermined	TRUE	8.34869	TRUE	3	39	62.2002	N	N	N	Y	Y	N
3dpf_NoRT	gpr113a	Evagreen	35.163	TRUE	8.34869	TRUE	3	28	81.662	N	Y	N	Y	N	N
3dpf_NoRT	ipo8	Evagreen	30.059	TRUE	15.0598	TRUE	3	25	80.6077	N	Y	N	Y	N	N
3hpf	emrl3	Evagreen	Undetermined	TRUE	8.34869	TRUE	3	39	85.5544	Y	N	N	N	Y	N
3hpf	emrl3	Evagreen	Undetermined	TRUE	15.0598	TRUE	3	12	62.6164	N	N	N	Y	N	N
3hpf	emrl3	Evagreen	38.364	TRUE	13.8761	TRUE	3	31	85.6716	N	Y	N	Y	N	N
3hpf	emrl5	Evagreen	Undetermined	TRUE	15.0598	TRUE	3	34	75.3714	N	N	N	Y	N	N
3hpf	emrl5	Evagreen	Undetermined	TRUE	13.8761	TRUE	3	31	62.0745	N	N	N	Y	N	N
3hpf	emrl5	Evagreen	Undetermined	TRUE	13.8761	TRUE	3	39	63.0131	N	N	N	Y	Y	N
3hpf	emrl8	Evagreen	32.631	TRUE	15.0598	TRUE	3	29	81.0105	N	Y	N	Y	N	N
3hpf	emrl8	Evagreen	31.263	TRUE	13.8761	TRUE	3	27	81.2471	N	Y	N	Y	N	N
3hpf	emrl8	Evagreen	34.481	TRUE	13.8761	TRUE	3	28	80.8449	N	Y	N	Y	N	N
3hpf	emrl9	Evagreen	32.008	TRUE	8.34869	TRUE	3	28	78.1723	N	Y	N	Y	N	N
3hpf	emrl9	Evagreen	33.108	TRUE	15.0598	TRUE	3	27	78.728	N	Y	N	Y	N	N
3hpf	emrl9	Evagreen	32.272	TRUE	13.8761	TRUE	3	26	78.8338	N	Y	N	Y	N	N
3hpf	G8L1	Evagreen	28.401	TRUE	8.34869	TRUE	3	26	80.991	N	Y	N	Y	N	N
3hpf	G8L1	Evagreen	29.753	TRUE	15.0598	TRUE	3	24	81.4133	N	Y	N	Y	N	N
3hpf	G8L1	Evagreen	28.847	TRUE	13.8761	TRUE	3	24	81.5153	N	Y	N	Y	N	N
3hpf	G8L2	Evagreen	Undetermined	TRUE	8.34869	TRUE	3	26	61.5291	N	N	N	Y	N	N
3hpf	G8L2	Evagreen	Undetermined	TRUE	15.0598	TRUE	3	39	61.6765	Y	N	N	Y	Y	N
3hpf	G8L2	Evagreen	34.673	TRUE	13.8761	TRUE	3	32	69.3145	Y	Y	Y	Y	N	N
3hpf	G8L3	Evagreen	30.636	TRUE	8.34869	TRUE	3	26	78.7092	N	Y	N	Y	N	N
3hpf	G8L3	Evagreen	30.621	TRUE	15.0598	TRUE	3	28	69.5981	Y	Y	N	Y	N	N
3hpf	G8L3	Evagreen	30.723	TRUE	13.8761	TRUE	3	28	78.5657	Y	Y	N	Y	N	N
3hpf	G8L5	Evagreen	Undetermined	TRUE	8.34869	TRUE	3	39	61.9318	N	N	N	Y	Y	N
3hpf	G8L5	Evagreen	Undetermined	TRUE	15.0598	TRUE	3	39	62.2136	N	N	N	Y	Y	N
3hpf	G8L5	Evagreen	Undetermined	TRUE	13.8761	TRUE	3	28	69.1805	N	N	N	Y	N	N
3hpf	gpr113a	Evagreen	37.621	TRUE	8.34869	TRUE	3	34	88.9099	N	Y	N	Y	N	N
3hpf	gpr113a	Evagreen	34.668	TRUE	15.0598	TRUE	3	31	81.6819	N	Y	N	Y	N	N
3hpf	gpr113a	Evagreen	38.17	TRUE	13.8761	TRUE	3	30	84.3308	N	Y	N	Y	N	N
3hpf	ipo8	Evagreen	27.215	TRUE	15.0598	TRUE	3	21	84.3671	N	Y	N	Y	N	N
3hpf	ipo8	Evagreen	26.857	TRUE	13.8761	TRUE	3	20	84.599	N	Y	N	Y	N	N
3hpf	ipo8	Evagreen	25.008	TRUE	13.8761	TRUE	3	23	85.2694	N	Y	N	Y	N	N
3hpf_NoRT	emrl3	Evagreen	Undetermined	TRUE	8.34869	TRUE	3	8	61.9318	N	N	N	N	N	N
3hpf_NoRT	emrl5	Evagreen	20.61	TRUE	15.0598	TRUE	3	12	94.0341	N	Y	N	Y	N	N
3hpf_NoRT	emrl8	Evagreen	39.676	TRUE	15.0598	TRUE	3	13	61.6765	N	Y	N	Y	N	N
3hpf_NoRT	emrl9	Evagreen	Undetermined	TRUE	8.34869	TRUE	3	32	76.159	N	N	N	N	N	N
3hpf_NoRT	G8L1	Evagreen	37.097	TRUE	8.34869	TRUE	3	32	80.1856	N	Y	N	Y	N	N
3hpf_NoRT	G8L2	Evagreen	Undetermined	TRUE	8.34869	TRUE	3	39	61.2607	N	N	N	Y	Y	N
3hpf_NoRT	G8L3	Evagreen	Undetermined	TRUE	8.34869	TRUE	3	39	61.5291	N	N	N	Y	Y	N
3hpf_NoRT	G8L5	Evagreen	Undetermined	TRUE	8.34869	TRUE	3	8	76.6959	N	N	N	Y	N	N
3hpf_NoRT	gpr113a	Evagreen	Undetermined	TRUE	8.34869	TRUE	3	10	66.2268	N	N	N	Y	N	Y
3hpf_NoRT	ipo8	Evagreen	Undetermined	TRUE	15.0598	TRUE	3	39	82.3532	N	N	N	Y	Y	N
5.3hpf	emrl3	Evagreen	34.759	TRUE	8.34869	TRUE	3	30	80.4541	N	Y	N	Y	N	N
5.3hpf	emrl3	Evagreen	31.965	TRUE	15.0598	TRUE	3	26	65.1674	N	Y	N	Y	N	N
5.3hpf	emrl3	Evagreen	33.406	TRUE	13.8761	TRUE	3	29	70.7894	N	Y	N	Y	N	N
5.3hpf	emrl5	Evagreen	Undetermined	TRUE	15.0598	TRUE	3	35	85.307	N	N	N	Y	N	N
5.3hpf	emrl5	Evagreen	38.611	TRUE	13.8761	TRUE	3	30	77.0908	N	Y	N	Y	N	N
5.3hpf	emrl5	Evagreen	7.868	TRUE	13.8761	TRUE	3	6	64.8901	N	Y	N	Y	N	N
5.3hpf	emrl8	Evagreen	33.645	TRUE	15.0598	TRUE	3	25	81.5476	N	Y	N	Y	N	N
5.3hpf	emrl8	Evagreen	31.922	TRUE	13.8761	TRUE	3	28	80.0405	N	Y	N	Y	N	N
5.3hpf	emrl8	Evagreen	33.522	TRUE	13.8761	TRUE	3	29	80.979	N	Y	N	Y	N	N
5.3hpf	emrl9	Evagreen	30.814	TRUE	8.34869	TRUE	3	27	78.3066	N	Y	N	Y	N	N
5.3hpf	emrl9	Evagreen	37.215	TRUE	15.0598	TRUE	3	35	78.0567	N	Y	N	Y	N	N
5.3hpf	emrl9	Evagreen	32.277	TRUE	13.8761	TRUE	3	30	78.6997	N	Y	N	Y	N	N
5.3hpf	G8L1	Evagreen	29.506	TRUE	8.34869	TRUE	3	26	81.1252	N	Y	N	Y	N	N
5.3hpf	G8L1	Evagreen	28.092	TRUE	15.0598	TRUE	3	24	71.3435	Y	Y	N	Y	N	N
5.3hpf	G8L1	Evagreen	28.448	TRUE	13.8761	TRUE	3	25	62.4768	Y	Y	N	Y	N	N
5.3hpf	G8L2	Evagreen	Undetermined	TRUE	8.34869	TRUE	3	39	61.2607	N	N	N	Y	Y	N
5.3hpf	G8L2	Evagreen	Undetermined	TRUE	15.0598	TRUE	3	4	62.0793	N	N	N	Y	N	N
5.3hpf	G8L2	Evagreen	34.788	TRUE	13.8761	TRUE	3	30	78.9679	N	Y	N	Y	N	N
5.3hpf	G8L3	Evagreen	34.865	TRUE	8.34869	TRUE	3	29	82.87	N	Y	N	Y	N	N
5.3hpf	G8L3	Evagreen	39.106	TRUE	15.0598	TRUE	3	27	83.293	N	Y	N	N	N	N
5.3hpf	G8L3	Evagreen	34.982	TRUE	13.8761	TRUE	3	27	78.9679	N	Y	N	N	N	N
5.3hpf	G8L5	Evagreen	Undetermined	TRUE	8.34869	TRUE	3	39	61.3949	N	N	N	Y	Y	N
5.3hpf	G8L5	Evagreen	Undetermined	TRUE	15.0598	TRUE	3	5	66.2415	N	N	N	Y	N	N
5.3hpf	G8L5	Evagreen	38.058	TRUE	13.8761	TRUE	3	17	75.3479	N	Y	N	Y	N	N
5.3hpf	gpr113a	Evagreen	38.137	TRUE	8.34869	TRUE	3	30	80.7225	N	Y	N	Y	N	N
5.3hpf	gpr113a	Evagreen	38.932	TRUE	15.0598	TRUE	3	34	77.3854	N	Y	N	Y	N	N
5.3hpf	gpr113a	Evagreen	Undetermined	TRUE	13.8761	TRUE	3	19	61.9405	N	N	N	Y	N	Y
5.3hpf	ipo8	Evagreen	27.9	TRUE	15.0598	TRUE	3	21	84.2329	N	Y	N	Y	N	N
5.3hpf	ipo8	Evagreen	26.32	TRUE	13.8761	TRUE	3	21	84.1968	N	Y	N	Y	N	N
5.3hpf	ipo8	Evagreen	26.735	TRUE	13.8761	TRUE	3	25	83.9286	N	Y	N	Y	N	N
5.3hpf_NoRT	emrl3	Evagreen	Undetermined	TRUE	8.34869	TRUE	3	33	60.858	N	N	N	Y	N	N
5.3hpf_NoRT	emrl5	Evagreen	Undetermined	TRUE	15.0598	TRUE	3	34	63.0191	N	N	N	Y	N	N
5.3hpf_NoRT	emrl8	Evagreen	36.751	TRUE	15.0598	TRUE	3	27	73.4917	N	Y	N	Y	N	N
5.3hpf_NoRT	emrl9	Evagreen	39.472	TRUE	8.34869	TRUE	3	25	75.4879	N	Y	N	Y	N	N
5.3hpf_NoRT	G8L1	Evagreen	35.341	TRUE	8.34869	TRUE	3	25	81.7963	N	Y	N	Y	N	N
5.3hpf_NoRT	G8L2	Evagreen	39.579	TRUE	8.34869	TRUE	3	12	62.7371	N	Y	N	Y	N	N
5.3hpf_NoRT	G8L3	Evagreen	Undetermined	TRUE	8.34869	TRUE	3	20	61.5291	N	N	N	Y	N	N
5.3hpf_NoRT	G8L5	Evagreen	Undetermined	TRUE	8.34869	TRUE	3	24	60.9922	N	N	N	N	N	N
5.3hpf_NoRT	gpr113a	Evagreen	Undetermined	TRUE	8.34869	TRUE	3	35	90.2521	N	N	N	Y	N	N
5.3hpf_NoRT	ipo8	Evagreen	34.749	TRUE	15.0598	TRUE	3	32	82.0846	N	Y	N	Y	N	N
5dpf	emrl3	Evagreen	32.907	TRUE	8.34869	TRUE	3	24	80.1856	N	Y	N	Y	N	N
5dpf	emrl3	Evagreen	30.312	TRUE	15.0598	TRUE	3	29	78.4595	N	Y	N	Y	N	N
5dpf	emrl3	Evagreen	27.667	TRUE	13.8761	TRUE	3	26	71.1916	N	Y	N	Y	N	N
5dpf	emrl5	Evagreen	28.834	TRUE	15.0598	TRUE	3	28	78.5938	N	Y	N	Y	N	N
5dpf	emrl5	Evagreen	28.472	TRUE	13.8761	TRUE	3	25	78.4316	N	Y	N	Y	N	N
5dpf	emrl5	Evagreen	28.466	TRUE	13.8761	TRUE	3	25	79.9064	N	Y	N	Y	N	N
5dpf	emrl8	Evagreen	29.387	TRUE	15.0598	TRUE	3	27	71.4778	N	Y	N	Y	N	N
5dpf	emrl8	Evagreen	28.995	TRUE	13.8761	TRUE	3	24	79.9064	N	Y	N	Y	N	N
5dpf	emrl8	Evagreen	28.986	TRUE	13.8761	TRUE	3	22	80.1745	N	Y	N	Y	N	N
5dpf	emrl9	Evagreen	29.294	TRUE	8.34869	TRUE	3	25	78.0381	N	Y	N	Y	N	N
5dpf	emrl9	Evagreen	28.434	TRUE	15.0598	TRUE	3	22	78.191	N	Y	N	Y	N	N
5dpf	emrl9	Evagreen	27.75	TRUE	13.8761	TRUE	3	23	78.1634	Y	Y	N	Y	N	N
5dpf	G8L1	Evagreen	27.951	TRUE	8.34869	TRUE	3	24	80.8567	N	Y	N	Y	N	N
5dpf	G8L1	Evagreen	27.675	TRUE	15.0598	TRUE	3	24	81.4133	N	Y	N	Y	N	N
5dpf	G8L1	Evagreen	25.749	TRUE	13.8761	TRUE	3	23	81.3812	N	Y	N	Y	N	N
5dpf	G8L2	Evagreen	33.021	TRUE	8.34869	TRUE	3	28	78.3066	N	Y	N	Y	N	N
5dpf	G8L2	Evagreen	28.794	TRUE	15.0598	TRUE	3	26	78.5938	N	Y	N	Y	N	N
5dpf	G8L2	Evagreen	30.591	TRUE	13.8761	TRUE	3	27	78.4316	N	Y	N	Y	N	N
5dpf	G8L3	Evagreen	32.153	TRUE	8.34869	TRUE	3	26	78.7092	N	Y	N	Y	N	N
5dpf	G8L3	Evagreen	30.113	TRUE	15.0598	TRUE	3	24	78.9966	N	Y	N	Y	N	N
5dpf	G8L3	Evagreen	29.711	TRUE	13.8761	TRUE	3	26	78.9679	N	Y	N	Y	N	N
5dpf	G8L5	Evagreen	Undetermined	TRUE	8.34869	TRUE	3	35	60.858	N	N	N	Y	N	N
5dpf	G8L5	Evagreen	33.798	TRUE	15.0598	TRUE	3	28	63.1534	N	Y	N	Y	N	N
5dpf	G8L5	Evagreen	32.526	TRUE	13.8761	TRUE	3	25	62.7449	N	Y	N	Y	N	N
5dpf	gpr113a	Evagreen	30.789	TRUE	8.34869	TRUE	3	26	67.0321	N	Y	N	Y	N	N
5dpf	gpr113a	Evagreen	30.537	TRUE	15.0598	TRUE	3	26	64.0933	Y	Y	N	Y	N	N
5dpf	gpr113a	Evagreen	29.424	TRUE	13.8761	TRUE	3	27	63.8175	Y	Y	N	Y	N	N
5dpf	ipo8	Evagreen	24.199	TRUE	15.0598	TRUE	3	22	78.5938	N	Y	N	Y	N	N
5dpf	ipo8	Evagreen	23.89	TRUE	13.8761	TRUE	3	22	79.9064	N	Y	N	Y	N	N
5dpf	ipo8	Evagreen	23.502	TRUE	13.8761	TRUE	3	21	76.9568	N	Y	N	Y	N	N
5dpf_NoRT	emrl3	Evagreen	38.548	TRUE	8.34869	TRUE	3	20	85.1518	N	Y	N	Y	N	N
5dpf_NoRT	emrl5	Evagreen	33.356	TRUE	15.0598	TRUE	3	30	80.2049	N	Y	N	Y	N	N
5dpf_NoRT	emrl8	Evagreen	36.464	TRUE	15.0598	TRUE	3	33	73.626	N	Y	N	Y	N	N
5dpf_NoRT	emrl9	Evagreen	Undetermined	TRUE	8.34869	TRUE	3	13	85.0175	N	N	N	Y	N	N
5dpf_NoRT	G8L1	Evagreen	32.087	TRUE	8.34869	TRUE	3	28	81.5278	N	Y	N	Y	N	N
5dpf_NoRT	G8L2	Evagreen	24.777	TRUE	8.34869	TRUE	3	9	62.6029	N	Y	N	Y	N	N
5dpf_NoRT	G8L3	Evagreen	33.394	TRUE	8.34869	TRUE	3	28	78.575	N	Y	N	Y	N	N
5dpf_NoRT	G8L5	Evagreen	38.59	TRUE	8.34869	TRUE	3	10	78.9777	N	Y	N	Y	N	N
5dpf_NoRT	gpr113a	Evagreen	39.966	TRUE	8.34869	TRUE	3	23	62.066	N	Y	N	Y	N	N
5dpf_NoRT	ipo8	Evagreen	37.764	TRUE	15.0598	TRUE	3	34	81.8161	N	Y	N	Y	N	N
7dpf	emrl3	Evagreen	31.905	TRUE	8.34869	TRUE	3	24	80.1856	N	Y	N	Y	N	N
7dpf	emrl3	Evagreen	31.153	TRUE	15.0598	TRUE	3	23	80.2049	N	Y	N	Y	N	N
7dpf	emrl3	Evagreen	32.169	TRUE	13.8761	TRUE	3	28	80.1745	N	Y	N	Y	N	N
7dpf	emrl5	Evagreen	30.852	TRUE	15.0598	TRUE	3	26	76.7141	N	Y	N	Y	N	N
7dpf	emrl5	Evagreen	31.9	TRUE	13.8761	TRUE	3	29	79.6382	N	Y	N	Y	N	N
7dpf	emrl5	Evagreen	32.389	TRUE	13.8761	TRUE	3	29	77.7612	N	Y	N	Y	N	N
7dpf	emrl8	Evagreen	30.022	TRUE	15.0598	TRUE	3	28	78.9966	N	Y	N	Y	N	N
7dpf	emrl8	Evagreen	32.48	TRUE	13.8761	TRUE	3	26	75.7501	N	Y	N	Y	N	N
7dpf	emrl8	Evagreen	31.389	TRUE	13.8761	TRUE	3	23	79.9064	N	Y	N	Y	N	N
7dpf	emrl9	Evagreen	28.289	TRUE	8.34869	TRUE	3	26	78.3066	N	Y	N	Y	N	N
7dpf	emrl9	Evagreen	28.501	TRUE	15.0598	TRUE	3	22	78.191	N	Y	N	Y	N	N
7dpf	emrl9	Evagreen	27.798	TRUE	13.8761	TRUE	3	25	61.0019	N	Y	N	Y	N	N
7dpf	G8L1	Evagreen	27.786	TRUE	8.34869	TRUE	3	23	80.991	N	Y	N	Y	N	N
7dpf	G8L1	Evagreen	27.465	TRUE	15.0598	TRUE	3	24	79.5336	N	Y	N	Y	N	N
7dpf	G8L1	Evagreen	25.274	TRUE	13.8761	TRUE	3	24	74.0071	N	Y	N	Y	N	N
7dpf	G8L2	Evagreen	30.72	TRUE	8.34869	TRUE	3	25	78.1723	N	Y	N	Y	N	N
7dpf	G8L2	Evagreen	31.701	TRUE	15.0598	TRUE	3	27	78.4595	N	Y	N	Y	N	N
7dpf	G8L2	Evagreen	32.282	TRUE	13.8761	TRUE	3	29	78.8338	N	Y	N	Y	N	N
7dpf	G8L3	Evagreen	30.974	TRUE	8.34869	TRUE	3	23	78.8434	N	Y	N	Y	N	N
7dpf	G8L3	Evagreen	30.84	TRUE	15.0598	TRUE	3	26	78.5938	N	Y	N	Y	N	N
7dpf	G8L3	Evagreen	31.483	TRUE	13.8761	TRUE	3	25	78.6997	N	Y	N	Y	N	N
7dpf	G8L5	Evagreen	34.47	TRUE	8.34869	TRUE	3	29	82.3331	N	Y	N	Y	N	N
7dpf	G8L5	Evagreen	31.848	TRUE	15.0598	TRUE	3	27	78.0567	N	Y	N	Y	N	N
7dpf	G8L5	Evagreen	32.611	TRUE	13.8761	TRUE	3	31	79.7723	N	Y	N	Y	N	N
7dpf	gpr113a	Evagreen	32.485	TRUE	8.34869	TRUE	3	27	81.2594	N	Y	N	Y	N	N
7dpf	gpr113a	Evagreen	30.448	TRUE	15.0598	TRUE	3	26	81.8161	N	Y	N	Y	N	N
7dpf	gpr113a	Evagreen	31.986	TRUE	13.8761	TRUE	3	30	81.7834	N	Y	N	Y	N	N
7dpf	ipo8	Evagreen	26.006	TRUE	15.0598	TRUE	3	21	78.0567	N	Y	N	Y	N	N
7dpf	ipo8	Evagreen	25.562	TRUE	13.8761	TRUE	3	19	61.8064	N	Y	N	Y	N	N
7dpf	ipo8	Evagreen	24.788	TRUE	13.8761	TRUE	3	21	65.6945	N	Y	N	Y	N	N
7dpf_NoRT	emrl3	Evagreen	Undetermined	TRUE	8.34869	TRUE	3	34	64.0793	N	N	N	Y	N	N
7dpf_NoRT	emrl5	Evagreen	33.546	TRUE	15.0598	TRUE	3	26	80.4735	N	Y	N	Y	N	N
7dpf_NoRT	emrl8	Evagreen	34.857	TRUE	15.0598	TRUE	3	33	79.5336	N	Y	N	Y	N	N
7dpf_NoRT	emrl9	Evagreen	Undetermined	TRUE	8.34869	TRUE	3	35	85.8229	N	N	N	Y	N	N
7dpf_NoRT	G8L1	Evagreen	31.918	TRUE	8.34869	TRUE	3	29	81.7963	N	Y	N	Y	N	N
7dpf_NoRT	G8L2	Evagreen	34.448	TRUE	8.34869	TRUE	3	28	78.9777	N	Y	N	Y	N	N
7dpf_NoRT	G8L3	Evagreen	33.923	TRUE	8.34869	TRUE	3	28	78.3066	N	Y	N	Y	N	N
7dpf_NoRT	G8L5	Evagreen	Undetermined	TRUE	8.34869	TRUE	3	39	85.1518	N	N	N	Y	Y	N
7dpf_NoRT	gpr113a	Evagreen	36.316	TRUE	8.34869	TRUE	3	31	81.662	N	Y	N	Y	N	N
7dpf_NoRT	ipo8	Evagreen	32.289	TRUE	15.0598	TRUE	3	29	79.8022	N	Y	N	Y	N	N
brain	emrl3	Evagreen	34.999	TRUE	8.34869	TRUE	3	29	80.4541	N	Y	N	Y	N	N
brain	emrl3	Evagreen	32.566	TRUE	15.0598	TRUE	3	29	72.2834	Y	Y	Y	Y	N	N
brain	emrl3	Evagreen	32.54	TRUE	13.8761	TRUE	3	29	77.0908	Y	Y	N	Y	N	N
brain	emrl5	Evagreen	29.974	TRUE	15.0598	TRUE	3	25	66.2415	N	Y	N	Y	N	N
brain	emrl5	Evagreen	30.361	TRUE	13.8761	TRUE	3	27	80.1745	N	Y	N	Y	N	N
brain	emrl5	Evagreen	28.941	TRUE	13.8761	TRUE	3	25	78.6997	N	Y	N	Y	N	N
brain	emrl8	Evagreen	28.866	TRUE	15.0598	TRUE	3	24	78.9966	N	Y	N	Y	N	N
brain	emrl8	Evagreen	29.251	TRUE	13.8761	TRUE	3	23	78.4316	N	Y	N	Y	N	N
brain	emrl8	Evagreen	28.412	TRUE	13.8761	TRUE	3	24	79.3701	N	Y	N	Y	N	N
brain	emrl9	Evagreen	28.256	TRUE	8.34869	TRUE	3	24	78.1723	N	Y	N	Y	N	N
brain	emrl9	Evagreen	25.709	TRUE	15.0598	TRUE	3	22	78.3252	Y	Y	N	Y	N	N
brain	emrl9	Evagreen	26.582	TRUE	13.8761	TRUE	3	24	78.5657	Y	Y	N	Y	N	N
brain	G8L1	Evagreen	26.011	TRUE	8.34869	TRUE	3	24	80.991	N	Y	N	Y	N	N
brain	G8L1	Evagreen	26.608	TRUE	15.0598	TRUE	3	23	81.0105	N	Y	N	Y	N	N
brain	G8L1	Evagreen	26.663	TRUE	13.8761	TRUE	3	24	81.1131	N	Y	N	Y	N	N
brain	G8L2	Evagreen	31.28	TRUE	8.34869	TRUE	3	29	78.575	N	Y	N	Y	N	N
brain	G8L2	Evagreen	30.049	TRUE	15.0598	TRUE	3	27	78.4595	N	Y	N	Y	N	N
brain	G8L2	Evagreen	29.802	TRUE	13.8761	TRUE	3	29	78.5657	N	Y	N	Y	N	N
brain	G8L3	Evagreen	30.898	TRUE	8.34869	TRUE	3	25	78.8434	N	Y	N	Y	N	N
brain	G8L3	Evagreen	30.356	TRUE	15.0598	TRUE	3	25	78.8623	N	Y	N	Y	N	N
brain	G8L3	Evagreen	30.536	TRUE	13.8761	TRUE	3	27	78.8338	N	Y	N	Y	N	N
brain	G8L5	Evagreen	35.236	TRUE	8.34869	TRUE	3	31	82.7358	N	Y	N	Y	N	N
brain	G8L5	Evagreen	38.421	TRUE	15.0598	TRUE	3	29	78.5938	N	Y	N	Y	N	N
brain	G8L5	Evagreen	Undetermined	TRUE	13.8761	TRUE	3	11	72.1301	N	N	N	Y	N	N
brain	gpr113a	Evagreen	30.704	TRUE	8.34869	TRUE	3	28	81.3936	N	Y	N	Y	N	N
brain	gpr113a	Evagreen	31.715	TRUE	15.0598	TRUE	3	28	91.3489	N	Y	N	Y	N	N
brain	gpr113a	Evagreen	29.358	TRUE	13.8761	TRUE	3	27	81.6494	N	Y	N	Y	N	N
brain	ipo8	Evagreen	23.891	TRUE	15.0598	TRUE	3	21	64.7646	N	Y	N	Y	N	N
brain	ipo8	Evagreen	25.005	TRUE	13.8761	TRUE	3	23	64.8901	Y	Y	N	Y	N	N
brain	ipo8	Evagreen	22.489	TRUE	13.8761	TRUE	3	19	79.7723	Y	Y	N	Y	N	N
brain_NoRT	emrl3	Evagreen	34.664	TRUE	8.34869	TRUE	3	29	80.4541	N	Y	N	Y	N	N
brain_NoRT	emrl5	Evagreen	30.609	TRUE	15.0598	TRUE	3	25	80.4735	N	Y	N	Y	N	N
brain_NoRT	emrl8	Evagreen	31.922	TRUE	15.0598	TRUE	3	29	80.0707	N	Y	N	Y	N	N
brain_NoRT	emrl9	Evagreen	34.322	TRUE	8.34869	TRUE	3	31	72.6693	N	Y	N	Y	N	N
brain_NoRT	G8L1	Evagreen	28.774	TRUE	8.34869	TRUE	3	25	81.1252	N	Y	N	Y	N	N
brain_NoRT	G8L2	Evagreen	Undetermined	TRUE	8.34869	TRUE	3	39	60.7238	N	N	N	Y	Y	N
brain_NoRT	G8L3	Evagreen	32.479	TRUE	8.34869	TRUE	3	28	78.7092	N	Y	N	Y	N	N
brain_NoRT	G8L5	Evagreen	Undetermined	TRUE	8.34869	TRUE	3	33	76.5617	N	N	N	N	N	N
brain_NoRT	gpr113a	Evagreen	Undetermined	TRUE	8.34869	TRUE	3	19	61.3949	N	N	N	Y	N	N
brain_NoRT	ipo8	Evagreen	31.944	TRUE	15.0598	TRUE	3	31	83.1588	N	Y	N	Y	N	N
eye	emrl3	Evagreen	32.117	TRUE	8.34869	TRUE	3	26	80.1856	N	Y	N	Y	N	N
eye	emrl3	Evagreen	32.429	TRUE	15.0598	TRUE	3	28	79.2651	N	Y	N	Y	N	N
eye	emrl3	Evagreen	31.884	TRUE	13.8761	TRUE	3	28	66.2308	N	Y	N	Y	N	N
eye	emrl5	Evagreen	34.448	TRUE	15.0598	TRUE	3	26	80.8763	N	Y	N	Y	N	N
eye	emrl5	Evagreen	34.789	TRUE	13.8761	TRUE	3	29	80.1745	N	Y	N	N	N	N
eye	emrl5	Evagreen	33.692	TRUE	13.8761	TRUE	3	29	80.5768	N	Y	N	Y	N	N
eye	emrl8	Evagreen	31.64	TRUE	15.0598	TRUE	3	29	77.5197	N	Y	N	Y	N	N
eye	emrl8	Evagreen	31.284	TRUE	13.8761	TRUE	3	29	78.6997	N	Y	N	Y	N	N
eye	emrl8	Evagreen	33.531	TRUE	13.8761	TRUE	3	32	78.6997	N	Y	N	Y	N	N
eye	emrl9	Evagreen	29.578	TRUE	8.34869	TRUE	3	26	78.1723	N	Y	N	Y	N	N
eye	emrl9	Evagreen	29.767	TRUE	15.0598	TRUE	3	25	78.3252	N	Y	N	Y	N	N
eye	emrl9	Evagreen	29.241	TRUE	13.8761	TRUE	3	23	78.2975	N	Y	N	Y	N	N
eye	G8L1	Evagreen	27.381	TRUE	8.34869	TRUE	3	24	80.991	N	Y	N	Y	N	N
eye	G8L1	Evagreen	28.652	TRUE	15.0598	TRUE	3	19	81.0105	N	Y	N	Y	N	N
eye	G8L1	Evagreen	27.808	TRUE	13.8761	TRUE	3	22	81.1131	N	Y	N	Y	N	N
eye	G8L2	Evagreen	30.86	TRUE	8.34869	TRUE	3	28	78.4408	N	Y	N	Y	N	N
eye	G8L2	Evagreen	29.694	TRUE	15.0598	TRUE	3	23	78.728	N	Y	N	Y	N	N
eye	G8L2	Evagreen	29.091	TRUE	13.8761	TRUE	3	27	78.5657	N	Y	N	Y	N	N
eye	G8L3	Evagreen	30.636	TRUE	8.34869	TRUE	3	26	78.4408	N	Y	N	Y	N	N
eye	G8L3	Evagreen	27.781	TRUE	15.0598	TRUE	3	27	78.4595	Y	Y	N	Y	N	N
eye	G8L3	Evagreen	26.95	TRUE	13.8761	TRUE	3	25	78.5657	Y	Y	N	Y	N	N
eye	G8L5	Evagreen	31.968	TRUE	8.34869	TRUE	3	28	82.6016	N	Y	N	Y	N	N
eye	G8L5	Evagreen	28.929	TRUE	15.0598	TRUE	3	27	80.742	N	Y	N	Y	N	N
eye	G8L5	Evagreen	31.869	TRUE	13.8761	TRUE	3	28	77.4931	N	Y	N	Y	N	N
eye	gpr113a	Evagreen	31.207	TRUE	8.34869	TRUE	3	25	81.3936	N	Y	N	Y	N	N
eye	gpr113a	Evagreen	29.589	TRUE	15.0598	TRUE	3	21	81.5476	N	Y	N	Y	N	N
eye	gpr113a	Evagreen	29.748	TRUE	13.8761	TRUE	3	24	81.6494	N	Y	N	Y	N	N
eye	ipo8	Evagreen	25.876	TRUE	15.0598	TRUE	3	21	77.2511	N	Y	N	Y	N	N
eye	ipo8	Evagreen	24.847	TRUE	13.8761	TRUE	3	21	77.7612	N	Y	N	Y	N	N
eye	ipo8	Evagreen	24.255	TRUE	13.8761	TRUE	3	21	79.7723	N	Y	N	Y	N	N
eye_NoRT	emrl3	Evagreen	34.698	TRUE	8.34869	TRUE	3	28	79.6488	N	Y	N	Y	N	N
eye_NoRT	emrl5	Evagreen	Undetermined	TRUE	15.0598	TRUE	3	21	76.8483	N	N	N	Y	N	N
eye_NoRT	emrl8	Evagreen	36.085	TRUE	15.0598	TRUE	3	31	75.1029	N	Y	N	Y	N	N
eye_NoRT	emrl9	Evagreen	39.132	TRUE	8.34869	TRUE	3	33	61.5291	N	Y	N	Y	N	N
eye_NoRT	G8L1	Evagreen	33.937	TRUE	8.34869	TRUE	3	29	81.3936	N	Y	N	Y	N	N
eye_NoRT	G8L2	Evagreen	35.712	TRUE	8.34869	TRUE	3	27	78.1723	N	Y	N	Y	N	N
eye_NoRT	G8L3	Evagreen	36.978	TRUE	8.34869	TRUE	3	31	70.7903	N	Y	N	Y	N	N
eye_NoRT	G8L5	Evagreen	Undetermined	TRUE	8.34869	TRUE	3	39	61.5291	N	N	N	Y	Y	N
eye_NoRT	gpr113a	Evagreen	36.479	TRUE	8.34869	TRUE	3	28	81.5278	N	Y	N	N	N	N
eye_NoRT	ipo8	Evagreen	38.832	TRUE	15.0598	TRUE	3	35	82.0846	N	Y	N	Y	N	N
heart	emrl3	Evagreen	32.499	TRUE	8.34869	TRUE	3	29	80.3199	N	Y	N	Y	N	N
heart	emrl3	Evagreen	32.778	TRUE	15.0598	TRUE	3	29	60.3339	N	Y	N	Y	N	N
heart	emrl3	Evagreen	32.872	TRUE	13.8761	TRUE	3	27	61.4042	N	Y	N	Y	N	N
heart	emrl5	Evagreen	31.947	TRUE	15.0598	TRUE	3	27	80.0707	N	Y	N	Y	N	N
heart	emrl5	Evagreen	32.007	TRUE	13.8761	TRUE	3	29	80.3086	N	Y	N	Y	N	N
heart	emrl5	Evagreen	33.255	TRUE	13.8761	TRUE	3	30	80.1745	N	Y	N	Y	N	N
heart	emrl8	Evagreen	32.562	TRUE	15.0598	TRUE	3	25	80.3392	N	Y	N	Y	N	N
heart	emrl8	Evagreen	33.479	TRUE	13.8761	TRUE	3	27	80.3086	N	Y	N	Y	N	N
heart	emrl8	Evagreen	32.392	TRUE	13.8761	TRUE	3	28	66.7671	N	Y	N	Y	N	N
heart	emrl9	Evagreen	28.137	TRUE	8.34869	TRUE	3	24	78.3066	N	Y	N	Y	N	N
heart	emrl9	Evagreen	30.442	TRUE	15.0598	TRUE	3	28	78.4595	N	Y	N	Y	N	N
heart	emrl9	Evagreen	29.801	TRUE	13.8761	TRUE	3	27	78.1634	N	Y	N	Y	N	N
heart	G8L1	Evagreen	26.813	TRUE	8.34869	TRUE	3	24	73.2062	Y	Y	N	Y	N	N
heart	G8L1	Evagreen	27.434	TRUE	15.0598	TRUE	3	22	81.4133	N	Y	N	Y	N	N
heart	G8L1	Evagreen	26.861	TRUE	13.8761	TRUE	3	26	81.2471	N	Y	N	Y	N	N
heart	G8L2	Evagreen	31.248	TRUE	8.34869	TRUE	3	29	78.575	N	Y	N	Y	N	N
heart	G8L2	Evagreen	31.583	TRUE	15.0598	TRUE	3	25	78.5938	N	Y	N	Y	N	N
heart	G8L2	Evagreen	31.341	TRUE	13.8761	TRUE	3	28	78.5657	N	Y	N	Y	N	N
heart	G8L3	Evagreen	30.596	TRUE	8.34869	TRUE	3	25	78.7092	N	Y	N	Y	N	N
heart	G8L3	Evagreen	30.675	TRUE	15.0598	TRUE	3	26	78.5938	N	Y	N	Y	N	N
heart	G8L3	Evagreen	31.352	TRUE	13.8761	TRUE	3	28	64.0856	N	Y	N	Y	N	N
heart	G8L5	Evagreen	33.68	TRUE	8.34869	TRUE	3	28	82.6016	N	Y	N	Y	N	N
heart	G8L5	Evagreen	39.071	TRUE	15.0598	TRUE	3	20	64.7646	N	Y	N	Y	N	N
heart	G8L5	Evagreen	33.404	TRUE	13.8761	TRUE	3	32	79.6382	N	Y	N	Y	N	N
heart	gpr113a	Evagreen	34.186	TRUE	8.34869	TRUE	3	27	80.991	N	Y	N	Y	N	N
heart	gpr113a	Evagreen	37.559	TRUE	15.0598	TRUE	3	29	85.5755	N	Y	N	N	N	N
heart	gpr113a	Evagreen	35.924	TRUE	13.8761	TRUE	3	30	81.6494	N	Y	N	N	N	N
heart	ipo8	Evagreen	25.077	TRUE	15.0598	TRUE	3	23	61.8108	N	Y	N	Y	N	N
heart	ipo8	Evagreen	24.905	TRUE	13.8761	TRUE	3	21	68.376	Y	Y	N	Y	N	N
heart	ipo8	Evagreen	24.974	TRUE	13.8761	TRUE	3	22	80.8449	N	Y	N	Y	N	N
heart_NoRT	emrl3	Evagreen	33.905	TRUE	8.34869	TRUE	3	29	80.1856	N	Y	N	Y	N	N
heart_NoRT	emrl5	Evagreen	33.456	TRUE	15.0598	TRUE	3	26	80.2049	N	Y	N	Y	N	N
heart_NoRT	emrl8	Evagreen	32.48	TRUE	15.0598	TRUE	3	27	80.2049	N	Y	N	Y	N	N
heart_NoRT	emrl9	Evagreen	39.37	TRUE	8.34869	TRUE	3	34	61.9318	N	Y	N	Y	N	N
heart_NoRT	G8L1	Evagreen	31.745	TRUE	8.34869	TRUE	3	28	81.1252	N	Y	N	Y	N	N
heart_NoRT	G8L2	Evagreen	33.942	TRUE	8.34869	TRUE	3	29	78.8434	N	Y	N	Y	N	N
heart_NoRT	G8L3	Evagreen	36.693	TRUE	8.34869	TRUE	3	29	70.9245	N	Y	N	Y	N	N
heart_NoRT	G8L5	Evagreen	Undetermined	TRUE	8.34869	TRUE	3	29	63.4082	N	N	N	Y	N	N
heart_NoRT	gpr113a	Evagreen	34.715	TRUE	8.34869	TRUE	3	29	81.5278	N	Y	N	Y	N	N
heart_NoRT	ipo8	Evagreen	37.73	TRUE	15.0598	TRUE	3	5	79.5336	N	Y	N	Y	N	N
intestine	emrl3	Evagreen	31.597	TRUE	8.34869	TRUE	3	27	80.0514	N	Y	N	Y	N	N
intestine	emrl3	Evagreen	31.542	TRUE	15.0598	TRUE	3	27	76.4456	Y	Y	N	Y	N	N
intestine	emrl3	Evagreen	30.883	TRUE	13.8761	TRUE	3	28	0	Y	Y	N	Y	N	N
intestine	emrl5	Evagreen	30.547	TRUE	15.0598	TRUE	3	28	61.1394	N	Y	N	Y	N	N
intestine	emrl5	Evagreen	26.72	TRUE	13.8761	TRUE	3	26	67.1694	N	Y	N	Y	N	N
intestine	emrl5	Evagreen	34.936	TRUE	13.8761	TRUE	3	26	80.0405	N	Y	N	N	N	N
intestine	emrl8	Evagreen	29.803	TRUE	15.0598	TRUE	3	28	79.2651	N	Y	N	Y	N	N
intestine	emrl8	Evagreen	29.515	TRUE	13.8761	TRUE	3	27	77.8953	N	Y	N	Y	N	N
intestine	emrl8	Evagreen	30.135	TRUE	13.8761	TRUE	3	25	80.3086	N	Y	N	Y	N	N
intestine	emrl9	Evagreen	29.606	TRUE	8.34869	TRUE	3	27	78.0381	N	Y	N	Y	N	N
intestine	emrl9	Evagreen	28.97	TRUE	15.0598	TRUE	3	24	78.191	N	Y	N	Y	N	N
intestine	emrl9	Evagreen	29.739	TRUE	13.8761	TRUE	3	24	78.2975	N	Y	N	Y	N	N
intestine	G8L1	Evagreen	27.688	TRUE	8.34869	TRUE	3	24	80.991	N	Y	N	Y	N	N
intestine	G8L1	Evagreen	25.257	TRUE	15.0598	TRUE	3	22	80.6077	N	Y	N	Y	N	N
intestine	G8L1	Evagreen	25.617	TRUE	13.8761	TRUE	3	23	80.979	N	Y	N	Y	N	N
intestine	G8L2	Evagreen	29.453	TRUE	8.34869	TRUE	3	26	78.3066	N	Y	N	Y	N	N
intestine	G8L2	Evagreen	30.834	TRUE	15.0598	TRUE	3	25	78.3252	N	Y	N	Y	N	N
intestine	G8L2	Evagreen	29.736	TRUE	13.8761	TRUE	3	25	78.4316	N	Y	N	Y	N	N
intestine	G8L3	Evagreen	27.59	TRUE	8.34869	TRUE	3	24	78.4408	N	Y	N	Y	N	N
intestine	G8L3	Evagreen	27.408	TRUE	15.0598	TRUE	3	20	78.5938	N	Y	N	Y	N	N
intestine	G8L3	Evagreen	27.823	TRUE	13.8761	TRUE	3	25	78.6997	N	Y	N	Y	N	N
intestine	G8L5	Evagreen	29.296	TRUE	8.34869	TRUE	3	23	82.4674	N	Y	N	Y	N	N
intestine	G8L5	Evagreen	28.695	TRUE	15.0598	TRUE	3	26	82.4874	N	Y	N	Y	N	N
intestine	G8L5	Evagreen	28.563	TRUE	13.8761	TRUE	3	21	82.4538	N	Y	N	Y	N	N
intestine	gpr113a	Evagreen	28.007	TRUE	8.34869	TRUE	3	24	81.3936	N	Y	N	Y	N	N
intestine	gpr113a	Evagreen	27.425	TRUE	15.0598	TRUE	3	25	81.4133	N	Y	N	Y	N	N
intestine	gpr113a	Evagreen	25.658	TRUE	13.8761	TRUE	3	24	81.3812	N	Y	N	Y	N	N
intestine	ipo8	Evagreen	25.016	TRUE	15.0598	TRUE	3	23	62.6164	N	Y	N	Y	N	N
intestine	ipo8	Evagreen	22.649	TRUE	13.8761	TRUE	3	19	78.1634	N	Y	N	Y	N	N
intestine	ipo8	Evagreen	25.322	TRUE	13.8761	TRUE	3	23	81.7834	N	Y	N	Y	N	N
intestine_NoRT	emrl3	Evagreen	31.558	TRUE	8.34869	TRUE	3	25	80.1856	N	Y	N	Y	N	N
intestine_NoRT	emrl5	Evagreen	32.276	TRUE	13.8761	TRUE	3	27	80.4427	N	Y	N	Y	N	N
intestine_NoRT	emrl8	Evagreen	30.284	TRUE	13.8761	TRUE	3	26	80.1745	N	Y	N	Y	N	N
intestine_NoRT	emrl9	Evagreen	32.43	TRUE	8.34869	TRUE	3	26	78.7092	N	Y	N	Y	N	N
intestine_NoRT	G8L1	Evagreen	30.471	TRUE	8.34869	TRUE	3	23	81.2594	N	Y	N	Y	N	N
intestine_NoRT	G8L2	Evagreen	33.171	TRUE	8.34869	TRUE	3	29	78.3066	N	Y	N	Y	N	N
intestine_NoRT	G8L3	Evagreen	30.728	TRUE	8.34869	TRUE	3	24	78.575	N	Y	N	Y	N	N
intestine_NoRT	G8L5	Evagreen	Undetermined	TRUE	8.34869	TRUE	3	11	63.5424	N	N	N	Y	N	N
intestine_NoRT	gpr113a	Evagreen	33.474	TRUE	8.34869	TRUE	3	28	81.3936	N	Y	N	Y	N	N
intestine_NoRT	ipo8	Evagreen	31.808	TRUE	13.8761	TRUE	3	29	83.3923	N	Y	N	Y	N	N
kidney	emrl3	Evagreen	34.952	TRUE	8.34869	TRUE	3	32	79.783	N	Y	N	Y	N	N
kidney	emrl3	Evagreen	33.387	TRUE	15.0598	TRUE	3	32	79.6679	N	Y	N	Y	N	N
kidney	emrl3	Evagreen	33.267	TRUE	13.8761	TRUE	3	32	78.5657	N	Y	N	Y	N	N
kidney	emrl5	Evagreen	30.984	TRUE	15.0598	TRUE	3	25	79.1308	N	Y	N	Y	N	N
kidney	emrl5	Evagreen	31.236	TRUE	13.8761	TRUE	3	25	64.6219	N	Y	N	Y	N	N
kidney	emrl5	Evagreen	32.618	TRUE	13.8761	TRUE	3	30	64.8901	N	Y	N	Y	N	N
kidney	emrl8	Evagreen	33.792	TRUE	15.0598	TRUE	3	32	76.7141	N	Y	N	Y	N	N
kidney	emrl8	Evagreen	33.127	TRUE	13.8761	TRUE	3	29	77.8953	N	Y	N	Y	N	N
kidney	emrl8	Evagreen	32.979	TRUE	13.8761	TRUE	3	31	74.1412	N	Y	N	Y	N	N
kidney	emrl9	Evagreen	30.294	TRUE	8.34869	TRUE	3	26	78.1723	N	Y	N	Y	N	N
kidney	emrl9	Evagreen	29.935	TRUE	15.0598	TRUE	3	24	78.3252	N	Y	N	Y	N	N
kidney	emrl9	Evagreen	28.968	TRUE	13.8761	TRUE	3	22	78.2975	N	Y	N	Y	N	N
kidney	G8L1	Evagreen	26.672	TRUE	8.34869	TRUE	3	23	80.991	N	Y	N	Y	N	N
kidney	G8L1	Evagreen	Undetermined	TRUE	15.0598	TRUE	3	34	79.9364	Y	N	N	Y	N	N
kidney	G8L1	Evagreen	Undetermined	TRUE	13.8761	TRUE	3	34	80.0405	Y	N	Y	Y	N	N
kidney	G8L2	Evagreen	31.808	TRUE	8.34869	TRUE	3	25	78.4408	N	Y	N	Y	N	N
kidney	G8L2	Evagreen	34.432	TRUE	15.0598	TRUE	3	33	78.5938	N	Y	N	Y	N	N
kidney	G8L2	Evagreen	32.242	TRUE	13.8761	TRUE	3	28	78.2975	N	Y	N	Y	N	N
kidney	G8L3	Evagreen	31.484	TRUE	8.34869	TRUE	3	26	78.7092	N	Y	N	Y	N	N
kidney	G8L3	Evagreen	31.04	TRUE	15.0598	TRUE	3	25	79.1308	N	Y	N	Y	N	N
kidney	G8L3	Evagreen	31.219	TRUE	13.8761	TRUE	3	24	78.6997	N	Y	N	Y	N	N
kidney	G8L5	Evagreen	31.406	TRUE	8.34869	TRUE	3	26	82.4674	N	Y	N	Y	N	N
kidney	G8L5	Evagreen	30.916	TRUE	15.0598	TRUE	3	26	62.4821	N	Y	N	Y	N	N
kidney	G8L5	Evagreen	29.706	TRUE	13.8761	TRUE	3	24	78.1634	N	Y	N	Y	N	N
kidney	gpr113a	Evagreen	28.907	TRUE	8.34869	TRUE	3	25	81.5278	N	Y	N	Y	N	N
kidney	gpr113a	Evagreen	29.237	TRUE	15.0598	TRUE	3	24	81.4133	N	Y	N	Y	N	N
kidney	gpr113a	Evagreen	29.388	TRUE	13.8761	TRUE	3	25	81.3812	N	Y	N	Y	N	N
kidney	ipo8	Evagreen	24.803	TRUE	15.0598	TRUE	3	20	63.2877	Y	Y	N	Y	N	N
kidney	ipo8	Evagreen	25.224	TRUE	13.8761	TRUE	3	21	60.5997	Y	Y	N	Y	N	N
kidney	ipo8	Evagreen	24.634	TRUE	13.8761	TRUE	3	20	76.2864	N	Y	N	Y	N	N
kidney_NoRT	emrl3	Evagreen	35.08	TRUE	8.34869	TRUE	3	30	79.9172	N	Y	N	Y	N	N
kidney_NoRT	emrl5	Evagreen	Undetermined	TRUE	15.0598	TRUE	3	21	78.9966	N	N	N	Y	N	Y
kidney_NoRT	emrl8	Evagreen	Undetermined	TRUE	15.0598	TRUE	3	10	62.2136	N	N	N	Y	N	N
kidney_NoRT	emrl9	Evagreen	39.938	TRUE	8.34869	TRUE	3	35	75.6222	N	Y	N	Y	N	N
kidney_NoRT	G8L1	Evagreen	34.289	TRUE	8.34869	TRUE	3	25	81.3936	N	Y	N	Y	N	N
kidney_NoRT	G8L2	Evagreen	Undetermined	TRUE	8.34869	TRUE	3	39	61.2607	N	N	N	Y	Y	N
kidney_NoRT	G8L3	Evagreen	34.931	TRUE	8.34869	TRUE	3	29	79.1119	N	Y	N	Y	N	N
kidney_NoRT	G8L5	Evagreen	Undetermined	TRUE	8.34869	TRUE	3	30	61.9318	N	N	N	Y	N	N
kidney_NoRT	gpr113a	Evagreen	Undetermined	TRUE	8.34869	TRUE	3	39	60.858	N	N	N	Y	Y	N
kidney_NoRT	ipo8	Evagreen	36.944	TRUE	15.0598	TRUE	3	34	80.742	N	Y	N	Y	N	N
liver	emrl3	Evagreen	30.207	TRUE	8.34869	TRUE	3	25	79.9172	N	Y	N	Y	N	N
liver	emrl3	Evagreen	29.006	TRUE	15.0598	TRUE	3	24	79.2651	N	Y	N	Y	N	N
liver	emrl3	Evagreen	29.705	TRUE	13.8761	TRUE	3	26	78.8338	N	Y	N	Y	N	N
liver	emrl5	Evagreen	28.575	TRUE	15.0598	TRUE	3	25	78.3252	N	Y	N	Y	N	N
liver	emrl5	Evagreen	27.424	TRUE	13.8761	TRUE	3	22	79.236	N	Y	N	Y	N	N
liver	emrl5	Evagreen	29.661	TRUE	13.8761	TRUE	3	25	78.1634	N	Y	N	Y	N	N
liver	emrl8	Evagreen	28.582	TRUE	15.0598	TRUE	3	26	79.3994	N	Y	N	Y	N	N
liver	emrl8	Evagreen	27.68	TRUE	13.8761	TRUE	3	24	78.0294	N	Y	N	Y	N	N
liver	emrl8	Evagreen	27.666	TRUE	13.8761	TRUE	3	23	64.8901	Y	Y	N	Y	N	N
liver	emrl9	Evagreen	29.877	TRUE	8.34869	TRUE	3	27	78.3066	N	Y	N	Y	N	N
liver	emrl9	Evagreen	30.782	TRUE	15.0598	TRUE	3	24	78.4595	N	Y	N	N	N	N
liver	emrl9	Evagreen	30.928	TRUE	13.8761	TRUE	3	23	78.5657	N	Y	N	N	N	N
liver	G8L1	Evagreen	27.578	TRUE	8.34869	TRUE	3	23	81.2594	N	Y	N	Y	N	N
liver	G8L1	Evagreen	23.968	TRUE	15.0598	TRUE	3	21	81.0105	N	Y	N	Y	N	N
liver	G8L1	Evagreen	23.632	TRUE	13.8761	TRUE	3	20	80.979	N	Y	N	Y	N	N
liver	G8L2	Evagreen	29.36	TRUE	8.34869	TRUE	3	26	78.4408	N	Y	N	Y	N	N
liver	G8L2	Evagreen	28.237	TRUE	15.0598	TRUE	3	26	78.5938	N	Y	N	Y	N	N
liver	G8L2	Evagreen	28.611	TRUE	13.8761	TRUE	3	25	78.5657	N	Y	N	Y	N	N
liver	G8L3	Evagreen	28.838	TRUE	8.34869	TRUE	3	24	78.575	N	Y	N	Y	N	N
liver	G8L3	Evagreen	27.916	TRUE	15.0598	TRUE	3	23	78.191	Y	Y	N	Y	N	N
liver	G8L3	Evagreen	27.993	TRUE	13.8761	TRUE	3	24	78.2975	Y	Y	N	Y	N	N
liver	G8L5	Evagreen	Undetermined	TRUE	8.34869	TRUE	3	11	75.8906	N	N	N	Y	N	N
liver	G8L5	Evagreen	35.705	TRUE	15.0598	TRUE	3	34	78.9966	N	Y	N	Y	N	N
liver	G8L5	Evagreen	36.087	TRUE	13.8761	TRUE	3	33	77.359	N	Y	N	Y	N	N
liver	gpr113a	Evagreen	29.456	TRUE	8.34869	TRUE	3	25	81.3936	N	Y	N	Y	N	N
liver	gpr113a	Evagreen	30.172	TRUE	15.0598	TRUE	3	27	81.4133	N	Y	N	Y	N	N
liver	gpr113a	Evagreen	29.856	TRUE	13.8761	TRUE	3	25	81.2471	N	Y	N	Y	N	N
liver	ipo8	Evagreen	28.196	TRUE	15.0598	TRUE	3	22	84.0986	N	Y	N	Y	N	N
liver	ipo8	Evagreen	27.85	TRUE	13.8761	TRUE	3	22	84.3308	N	Y	N	Y	N	N
liver	ipo8	Evagreen	26.454	TRUE	13.8761	TRUE	3	21	61.0019	Y	Y	N	Y	N	N
liver_NoRT	emrl3	Evagreen	30.418	TRUE	8.34869	TRUE	3	21	79.9172	N	Y	N	N	N	N
liver_NoRT	emrl5	Evagreen	29.189	TRUE	15.0598	TRUE	3	27	80.0707	N	Y	N	Y	N	N
liver_NoRT	emrl8	Evagreen	27.413	TRUE	15.0598	TRUE	3	24	79.9364	N	Y	N	Y	N	N
liver_NoRT	emrl9	Evagreen	30.398	TRUE	8.34869	TRUE	3	24	78.7092	N	Y	N	Y	N	N
liver_NoRT	G8L1	Evagreen	28.956	TRUE	8.34869	TRUE	3	24	80.991	N	Y	N	Y	N	N
liver_NoRT	G8L2	Evagreen	31.399	TRUE	8.34869	TRUE	3	28	78.4408	N	Y	N	Y	N	N
liver_NoRT	G8L3	Evagreen	30.019	TRUE	8.34869	TRUE	3	24	78.575	N	Y	N	Y	N	N
liver_NoRT	G8L5	Evagreen	Undetermined	TRUE	8.34869	TRUE	3	22	61.3949	N	N	N	Y	N	N
liver_NoRT	gpr113a	Evagreen	32.353	TRUE	8.34869	TRUE	3	27	81.3936	N	Y	N	Y	N	N
liver_NoRT	ipo8	Evagreen	25.585	TRUE	15.0598	TRUE	3	29	73.8945	N	Y	N	Y	N	N
muscle	emrl3	Evagreen	28.11	TRUE	8.34869	TRUE	3	23	80.1856	N	Y	N	Y	N	N
muscle	emrl3	Evagreen	28.58	TRUE	15.0598	TRUE	3	26	79.8022	N	Y	N	Y	N	N
muscle	emrl3	Evagreen	29.095	TRUE	13.8761	TRUE	3	25	79.7723	N	Y	N	Y	N	N
muscle	emrl5	Evagreen	31.806	TRUE	15.0598	TRUE	3	27	80.4735	N	Y	N	Y	N	N
muscle	emrl5	Evagreen	Undetermined	TRUE	13.8761	TRUE	3	32	79.6382	N	N	N	Y	N	N
muscle	emrl5	Evagreen	31.647	TRUE	13.8761	TRUE	3	29	80.4427	N	Y	N	Y	N	N
muscle	emrl8	Evagreen	30.472	TRUE	15.0598	TRUE	3	24	75.7742	Y	Y	N	Y	N	N
muscle	emrl8	Evagreen	29.814	TRUE	13.8761	TRUE	3	27	76.8227	Y	Y	N	Y	N	N
muscle	emrl8	Evagreen	29.586	TRUE	13.8761	TRUE	3	27	78.5657	N	Y	N	Y	N	N
muscle	emrl9	Evagreen	30.167	TRUE	8.34869	TRUE	3	25	78.1723	N	Y	N	Y	N	N
muscle	emrl9	Evagreen	29.863	TRUE	15.0598	TRUE	3	26	78.4595	Y	Y	N	Y	N	N
muscle	emrl9	Evagreen	30.03	TRUE	13.8761	TRUE	3	28	78.6997	Y	Y	N	Y	N	N
muscle	G8L1	Evagreen	25.502	TRUE	8.34869	TRUE	3	22	81.1252	N	Y	N	Y	N	N
muscle	G8L1	Evagreen	27.991	TRUE	15.0598	TRUE	3	25	81.2791	N	Y	N	Y	N	N
muscle	G8L1	Evagreen	28.017	TRUE	13.8761	TRUE	3	25	81.3812	N	Y	N	Y	N	N
muscle	G8L2	Evagreen	34.196	TRUE	8.34869	TRUE	3	33	78.8434	N	Y	N	Y	N	N
muscle	G8L2	Evagreen	30.616	TRUE	15.0598	TRUE	3	27	78.728	N	Y	N	Y	N	N
muscle	G8L2	Evagreen	30.397	TRUE	13.8761	TRUE	3	27	78.4316	N	Y	N	Y	N	N
muscle	G8L3	Evagreen	28.65	TRUE	8.34869	TRUE	3	26	77.9039	N	Y	N	Y	N	N
muscle	G8L3	Evagreen	28.707	TRUE	15.0598	TRUE	3	26	78.191	N	Y	N	Y	N	N
muscle	G8L3	Evagreen	28.878	TRUE	13.8761	TRUE	3	25	77.7612	N	Y	N	Y	N	N
muscle	G8L5	Evagreen	Undetermined	TRUE	8.34869	TRUE	3	12	63.0055	N	N	N	Y	N	N
muscle	G8L5	Evagreen	Undetermined	TRUE	15.0598	TRUE	3	39	61.5422	N	N	N	Y	Y	N
muscle	G8L5	Evagreen	37.154	TRUE	13.8761	TRUE	3	34	77.359	N	Y	N	Y	N	N
muscle	gpr113a	Evagreen	34.059	TRUE	8.34869	TRUE	3	28	81.5278	N	Y	N	Y	N	N
muscle	gpr113a	Evagreen	33.174	TRUE	15.0598	TRUE	3	28	81.6819	N	Y	N	Y	N	N
muscle	gpr113a	Evagreen	32.077	TRUE	13.8761	TRUE	3	27	81.3812	N	Y	N	Y	N	N
muscle	ipo8	Evagreen	25.346	TRUE	15.0598	TRUE	3	27	78.0567	N	Y	N	Y	N	N
muscle	ipo8	Evagreen	26.959	TRUE	13.8761	TRUE	3	23	79.3701	N	Y	N	Y	N	N
muscle	ipo8	Evagreen	28.552	TRUE	13.8761	TRUE	3	25	84.1968	N	Y	N	Y	N	N
muscle_NoRT	emrl3	Evagreen	34.312	TRUE	8.34869	TRUE	3	31	80.3199	N	Y	N	Y	N	N
muscle_NoRT	emrl5	Evagreen	34.149	TRUE	15.0598	TRUE	3	24	80.2049	N	Y	N	Y	N	N
muscle_NoRT	emrl8	Evagreen	Undetermined	TRUE	15.0598	TRUE	3	9	73.089	N	N	N	Y	N	N
muscle_NoRT	emrl9	Evagreen	Undetermined	TRUE	8.34869	TRUE	3	22	61.5291	N	N	N	Y	N	N
muscle_NoRT	G8L1	Evagreen	31.988	TRUE	8.34869	TRUE	3	26	81.3936	N	Y	N	Y	N	N
muscle_NoRT	G8L2	Evagreen	Undetermined	TRUE	8.34869	TRUE	3	27	61.6633	N	N	N	Y	N	N
muscle_NoRT	G8L3	Evagreen	35.759	TRUE	8.34869	TRUE	3	31	78.3066	N	Y	N	N	N	N
muscle_NoRT	G8L5	Evagreen	36.958	TRUE	8.34869	TRUE	3	29	75.2195	N	Y	N	Y	N	N
muscle_NoRT	gpr113a	Evagreen	Undetermined	TRUE	8.34869	TRUE	3	32	61.3949	N	N	N	Y	N	N
muscle_NoRT	ipo8	Evagreen	35.291	TRUE	15.0598	TRUE	3	33	81.8161	N	Y	N	Y	N	N
ovaries	emrl3	Evagreen	29.351	TRUE	8.34869	TRUE	3	22	80.0514	N	Y	N	Y	N	N
ovaries	emrl3	Evagreen	27.821	TRUE	15.0598	TRUE	3	23	79.5336	N	Y	N	Y	N	N
ovaries	emrl3	Evagreen	28.625	TRUE	13.8761	TRUE	3	26	79.6382	N	Y	N	Y	N	N
ovaries	emrl5	Evagreen	28.436	TRUE	15.0598	TRUE	3	25	80.3392	N	Y	N	Y	N	N
ovaries	emrl5	Evagreen	28.279	TRUE	13.8761	TRUE	3	26	80.1745	N	Y	N	Y	N	N
ovaries	emrl5	Evagreen	26.825	TRUE	13.8761	TRUE	3	23	80.1745	N	Y	N	Y	N	N
ovaries	emrl8	Evagreen	28.63	TRUE	15.0598	TRUE	3	23	80.0707	N	Y	N	Y	N	N
ovaries	emrl8	Evagreen	28.142	TRUE	13.8761	TRUE	3	24	80.0405	N	Y	N	Y	N	N
ovaries	emrl8	Evagreen	28.241	TRUE	13.8761	TRUE	3	23	79.9064	N	Y	N	Y	N	N
ovaries	emrl9	Evagreen	29.655	TRUE	8.34869	TRUE	3	26	78.1723	N	Y	N	Y	N	N
ovaries	emrl9	Evagreen	27.705	TRUE	15.0598	TRUE	3	23	78.191	N	Y	N	Y	N	N
ovaries	emrl9	Evagreen	28.444	TRUE	13.8761	TRUE	3	25	78.0294	N	Y	N	Y	N	N
ovaries	G8L1	Evagreen	26.613	TRUE	8.34869	TRUE	3	23	80.991	N	Y	N	Y	N	N
ovaries	G8L1	Evagreen	26.383	TRUE	15.0598	TRUE	3	22	81.1448	N	Y	N	Y	N	N
ovaries	G8L1	Evagreen	26.228	TRUE	13.8761	TRUE	3	22	81.2471	N	Y	N	Y	N	N
ovaries	G8L2	Evagreen	29.452	TRUE	8.34869	TRUE	3	25	78.575	N	Y	N	Y	N	N
ovaries	G8L2	Evagreen	28.831	TRUE	15.0598	TRUE	3	26	78.3252	N	Y	N	Y	N	N
ovaries	G8L2	Evagreen	29.477	TRUE	13.8761	TRUE	3	27	78.2975	N	Y	N	Y	N	N
ovaries	G8L3	Evagreen	28.027	TRUE	8.34869	TRUE	3	24	78.7092	N	Y	N	Y	N	N
ovaries	G8L3	Evagreen	27.312	TRUE	15.0598	TRUE	3	23	78.728	N	Y	N	Y	N	N
ovaries	G8L3	Evagreen	27.672	TRUE	13.8761	TRUE	3	21	78.8338	N	Y	N	Y	N	N
ovaries	G8L5	Evagreen	38.476	TRUE	8.34869	TRUE	3	4	84.8833	N	Y	N	Y	N	N
ovaries	G8L5	Evagreen	34.219	TRUE	15.0598	TRUE	3	28	82.756	N	Y	N	Y	N	N
ovaries	G8L5	Evagreen	39.398	TRUE	13.8761	TRUE	3	22	66.2308	N	Y	N	Y	N	N
ovaries	gpr113a	Evagreen	31.415	TRUE	8.34869	TRUE	3	25	81.5278	N	Y	N	N	N	N
ovaries	gpr113a	Evagreen	30.636	TRUE	15.0598	TRUE	3	25	81.4133	N	Y	N	Y	N	N
ovaries	gpr113a	Evagreen	32.472	TRUE	13.8761	TRUE	3	24	81.2471	N	Y	N	N	N	N
ovaries	ipo8	Evagreen	22.667	TRUE	15.0598	TRUE	3	17	84.5014	N	Y	N	Y	N	N
ovaries	ipo8	Evagreen	24.824	TRUE	13.8761	TRUE	3	20	84.4649	N	Y	N	Y	N	N
ovaries	ipo8	Evagreen	24.473	TRUE	13.8761	TRUE	3	22	84.1968	N	Y	N	Y	N	N
ovaries_NoRT	emrl3	Evagreen	31.06	TRUE	8.34869	TRUE	3	29	80.1856	N	Y	N	Y	N	N
ovaries_NoRT	emrl5	Evagreen	30.248	TRUE	13.8761	TRUE	3	25	80.0405	N	Y	N	Y	N	N
ovaries_NoRT	emrl8	Evagreen	28.617	TRUE	13.8761	TRUE	3	24	80.1745	N	Y	N	Y	N	N
ovaries_NoRT	emrl9	Evagreen	30.657	TRUE	8.34869	TRUE	3	27	78.4408	N	Y	N	Y	N	N
ovaries_NoRT	G8L1	Evagreen	28.577	TRUE	8.34869	TRUE	3	26	81.3936	N	Y	N	Y	N	N
ovaries_NoRT	G8L2	Evagreen	29.711	TRUE	8.34869	TRUE	3	27	78.575	N	Y	N	Y	N	N
ovaries_NoRT	G8L3	Evagreen	30.034	TRUE	8.34869	TRUE	3	25	78.8434	N	Y	N	Y	N	N
ovaries_NoRT	G8L5	Evagreen	Undetermined	TRUE	8.34869	TRUE	3	39	61.5291	N	N	N	Y	Y	N
ovaries_NoRT	gpr113a	Evagreen	31.462	TRUE	8.34869	TRUE	3	27	81.7963	N	Y	N	Y	N	N
ovaries_NoRT	ipo8	Evagreen	27.155	TRUE	13.8761	TRUE	3	25	83.1242	N	Y	N	Y	N	N
RT- intestine	gpr113a	Evagreen	33.473	TRUE	8.34869	TRUE	3	28	81.3936	N	Y	N	Y	N	N
skin	emrl3	Evagreen	30.293	TRUE	8.34869	TRUE	3	25	80.1856	N	Y	N	Y	N	N
skin	emrl3	Evagreen	30.285	TRUE	15.0598	TRUE	3	27	79.9364	N	Y	N	Y	N	N
skin	emrl3	Evagreen	29.663	TRUE	13.8761	TRUE	3	25	78.2975	N	Y	N	Y	N	N
skin	emrl5	Evagreen	27.975	TRUE	15.0598	TRUE	3	24	66.9128	N	Y	N	Y	N	N
skin	emrl5	Evagreen	28.987	TRUE	13.8761	TRUE	3	26	63.2812	N	Y	N	Y	N	N
skin	emrl5	Evagreen	30.597	TRUE	13.8761	TRUE	3	25	79.9064	N	Y	N	Y	N	N
skin	emrl8	Evagreen	30.834	TRUE	15.0598	TRUE	3	26	80.6077	N	Y	N	Y	N	N
skin	emrl8	Evagreen	31.635	TRUE	13.8761	TRUE	3	25	80.4427	N	Y	N	Y	N	N
skin	emrl8	Evagreen	29.724	TRUE	13.8761	TRUE	3	27	76.2864	N	Y	N	Y	N	N
skin	emrl9	Evagreen	29.96	TRUE	8.34869	TRUE	3	27	78.1723	N	Y	N	Y	N	N
skin	emrl9	Evagreen	28.892	TRUE	15.0598	TRUE	3	26	78.3252	N	Y	N	Y	N	N
skin	emrl9	Evagreen	29.702	TRUE	13.8761	TRUE	3	26	78.2975	N	Y	N	Y	N	N
skin	G8L1	Evagreen	26.858	TRUE	8.34869	TRUE	3	21	81.1252	N	Y	N	Y	N	N
skin	G8L1	Evagreen	25.129	TRUE	15.0598	TRUE	3	23	86.3811	Y	Y	N	Y	N	N
skin	G8L1	Evagreen	26.145	TRUE	13.8761	TRUE	3	23	80.5768	Y	Y	Y	Y	N	N
skin	G8L2	Evagreen	30.023	TRUE	8.34869	TRUE	3	25	78.575	N	Y	N	Y	N	N
skin	G8L2	Evagreen	27.457	TRUE	15.0598	TRUE	3	24	78.728	N	Y	N	Y	N	N
skin	G8L2	Evagreen	28.56	TRUE	13.8761	TRUE	3	22	78.6997	N	Y	N	Y	N	N
skin	G8L3	Evagreen	29.769	TRUE	8.34869	TRUE	3	23	78.4408	N	Y	N	Y	N	N
skin	G8L3	Evagreen	29.51	TRUE	15.0598	TRUE	3	24	78.728	N	Y	N	Y	N	N
skin	G8L3	Evagreen	29.164	TRUE	13.8761	TRUE	3	23	78.8338	N	Y	N	Y	N	N
skin	G8L5	Evagreen	30.037	TRUE	8.34869	TRUE	3	25	82.4674	N	Y	N	Y	N	N
skin	G8L5	Evagreen	30.828	TRUE	15.0598	TRUE	3	24	62.2136	Y	Y	N	Y	N	N
skin	G8L5	Evagreen	30.675	TRUE	13.8761	TRUE	3	23	82.3197	Y	Y	N	Y	N	N
skin	gpr113a	Evagreen	29.792	TRUE	8.34869	TRUE	3	25	81.5278	N	Y	N	Y	N	N
skin	gpr113a	Evagreen	27.104	TRUE	15.0598	TRUE	3	24	81.4133	N	Y	N	Y	N	N
skin	gpr113a	Evagreen	26.148	TRUE	13.8761	TRUE	3	24	81.3812	N	Y	N	Y	N	N
skin	ipo8	Evagreen	25.835	TRUE	15.0598	TRUE	3	23	60.8709	Y	Y	N	Y	N	N
skin	ipo8	Evagreen	25.789	TRUE	13.8761	TRUE	3	18	61.4042	Y	Y	N	Y	N	N
skin	ipo8	Evagreen	25.559	TRUE	13.8761	TRUE	3	23	82.0516	N	Y	N	Y	N	N
skin_NoRT	emrl3	Evagreen	32.998	TRUE	8.34869	TRUE	3	28	80.1856	N	Y	N	N	N	N
skin_NoRT	emrl5	Evagreen	33.068	TRUE	13.8761	TRUE	3	28	80.3086	N	Y	N	Y	N	N
skin_NoRT	emrl8	Evagreen	30.83	TRUE	13.8761	TRUE	3	25	80.1745	N	Y	N	Y	N	N
skin_NoRT	emrl9	Evagreen	33.801	TRUE	8.34869	TRUE	3	27	78.7092	N	Y	N	N	N	N
skin_NoRT	G8L1	Evagreen	30.555	TRUE	8.34869	TRUE	3	25	81.2594	N	Y	N	Y	N	N
skin_NoRT	G8L2	Evagreen	32.914	TRUE	8.34869	TRUE	3	30	78.7092	N	Y	N	Y	N	N
skin_NoRT	G8L3	Evagreen	31.285	TRUE	8.34869	TRUE	3	25	78.7092	N	Y	N	Y	N	N
skin_NoRT	G8L5	Evagreen	Undetermined	TRUE	8.34869	TRUE	3	29	61.9318	N	N	N	Y	N	N
skin_NoRT	gpr113a	Evagreen	33.667	TRUE	8.34869	TRUE	3	31	81.3936	N	Y	N	Y	N	N
skin_NoRT	ipo8	Evagreen	31.017	TRUE	13.8761	TRUE	3	27	83.5264	N	Y	N	Y	N	N
testes	emrl3	Evagreen	26.446	TRUE	8.34869	TRUE	3	24	80.0514	N	Y	N	Y	N	N
testes	emrl3	Evagreen	26.193	TRUE	15.0598	TRUE	3	22	79.8022	N	Y	N	Y	N	N
testes	emrl3	Evagreen	26.416	TRUE	13.8761	TRUE	3	23	79.236	N	Y	N	Y	N	N
testes	emrl5	Evagreen	28.403	TRUE	15.0598	TRUE	3	22	81.4133	N	Y	N	N	N	N
testes	emrl5	Evagreen	28.003	TRUE	13.8761	TRUE	3	19	81.2471	N	Y	N	N	N	N
testes	emrl5	Evagreen	24.937	TRUE	13.8761	TRUE	3	23	81.3812	N	Y	N	Y	N	N
testes	emrl8	Evagreen	27.262	TRUE	15.0598	TRUE	3	24	80.3392	N	Y	N	Y	N	N
testes	emrl8	Evagreen	26.66	TRUE	13.8761	TRUE	3	23	80.4427	N	Y	N	Y	N	N
testes	emrl8	Evagreen	26.785	TRUE	13.8761	TRUE	3	24	80.5768	N	Y	N	Y	N	N
testes	emrl9	Evagreen	21.413	TRUE	8.34869	TRUE	3	21	78.1723	N	Y	N	Y	N	N
testes	emrl9	Evagreen	24.192	TRUE	15.0598	TRUE	3	20	78.3252	N	Y	N	Y	N	N
testes	emrl9	Evagreen	23.441	TRUE	13.8761	TRUE	3	19	78.1634	N	Y	N	Y	N	N
testes	G8L1	Evagreen	25.813	TRUE	8.34869	TRUE	3	22	81.2594	N	Y	N	Y	N	N
testes	G8L1	Evagreen	25.555	TRUE	15.0598	TRUE	3	22	81.1448	N	Y	N	Y	N	N
testes	G8L1	Evagreen	23.983	TRUE	13.8761	TRUE	3	19	80.8449	N	Y	N	Y	N	N
testes	G8L2	Evagreen	30.435	TRUE	8.34869	TRUE	3	27	78.4408	N	Y	N	Y	N	N
testes	G8L2	Evagreen	27.952	TRUE	15.0598	TRUE	3	25	78.4595	N	Y	N	Y	N	N
testes	G8L2	Evagreen	30.041	TRUE	13.8761	TRUE	3	28	78.5657	N	Y	N	Y	N	N
testes	G8L3	Evagreen	29.471	TRUE	8.34869	TRUE	3	23	78.7092	N	Y	N	Y	N	N
testes	G8L3	Evagreen	29.136	TRUE	15.0598	TRUE	3	25	78.5938	N	Y	N	Y	N	N
testes	G8L3	Evagreen	28.374	TRUE	13.8761	TRUE	3	23	78.8338	N	Y	N	Y	N	N
testes	G8L5	Evagreen	34.255	TRUE	8.34869	TRUE	3	32	82.1989	N	Y	N	Y	N	N
testes	G8L5	Evagreen	33.654	TRUE	15.0598	TRUE	3	29	82.6217	N	Y	N	Y	N	N
testes	G8L5	Evagreen	31.947	TRUE	13.8761	TRUE	3	26	65.5605	N	Y	N	Y	N	N
testes	gpr113a	Evagreen	26.308	TRUE	8.34869	TRUE	3	22	81.662	N	Y	N	Y	N	N
testes	gpr113a	Evagreen	24.751	TRUE	15.0598	TRUE	3	20	81.6819	N	Y	N	Y	N	N
testes	gpr113a	Evagreen	25.385	TRUE	13.8761	TRUE	3	23	81.5153	N	Y	N	Y	N	N
testes	ipo8	Evagreen	24.768	TRUE	15.0598	TRUE	3	21	82.756	N	Y	N	Y	N	N
testes	ipo8	Evagreen	24.434	TRUE	13.8761	TRUE	3	21	84.3308	N	Y	N	Y	N	N
testes	ipo8	Evagreen	25.416	TRUE	13.8761	TRUE	3	21	84.4649	N	Y	N	Y	N	N
testes_NoRT	emrl3	Evagreen	Undetermined	TRUE	8.34869	TRUE	3	39	64.7504	N	N	N	Y	Y	N
testes_NoRT	emrl5	Evagreen	Undetermined	TRUE	13.8761	TRUE	3	33	76.9568	N	N	N	Y	N	N
testes_NoRT	emrl8	Evagreen	Undetermined	TRUE	13.8761	TRUE	3	39	72.1301	N	N	N	Y	Y	N
testes_NoRT	emrl9	Evagreen	33.567	TRUE	8.34869	TRUE	3	26	78.8434	N	Y	N	Y	N	N
testes_NoRT	G8L1	Evagreen	33.02	TRUE	8.34869	TRUE	3	28	81.662	N	Y	N	Y	N	N
testes_NoRT	G8L2	Evagreen	Undetermined	TRUE	8.34869	TRUE	3	39	60.858	N	N	N	Y	Y	N
testes_NoRT	G8L3	Evagreen	35.917	TRUE	8.34869	TRUE	3	27	78.4408	N	Y	N	N	N	N
testes_NoRT	G8L5	Evagreen	Undetermined	TRUE	8.34869	TRUE	3	39	67.4348	N	N	N	Y	Y	N
testes_NoRT	gpr113a	Evagreen	Undetermined	TRUE	8.34869	TRUE	3	23	65.153	N	N	N	Y	N	N
testes_NoRT	ipo8	Evagreen	Undetermined	TRUE	13.8761	TRUE	3	34	61.2701	N	N	N	Y	N	N
